# Supplementary material for: Injury severity data for front and second row passengers in frontal crashes
Source: Data Brief. 2016 Mar 17;7:839–43. doi: 10.1016/j.dib.2016.03.046 (PMC4816857; doi:10.1016/j.dib.2016.03.046)
Supplement: Supplementary file 1 — Supplementary material [file mmc1.xlsx]

## Sheet: restrained right front age>=13
Case ID	PSU	VEHNO	OCCNO	Accident Type	ACCSEQDV	ANGOTHER	ANGTHIS	BAREQSP	Body Type	Cargo Weight	CURBWGT	DVBASIS	DVEST	DVCONFID	DVLAT	DVLONG	DVTOTAL	ENERGY	IMPACTSP	Make	MODEL	Model Year	Occupants	PROFILE	RATWGT	STRATIF	TRAVELSP	VAIS	VAIS08	ACCSEQ1	VEHWGT	ACCSEQ2	DIRDAMW	ORIGAVTW	DOF1	UNDENDW	DOF2	EXTENT1	EXTENT2	GAD1	GAD2	OBJCONT1	OBJCONT2	PDOF1	AGE	PDOF2	BAGAVAIL	BAGAVRPT	BAGDAMAG
138E	43	2	2	20	1	180	180	12	20	0	195	3	0	1	0	-12	12	120	998	6	441	2005	2	1	274.253	E	56	1	N/A	1			129	161	12	151		1		F		1		0	13		1	3	97
53D	49	2	2	69	1	45	270	19	4	1	130	1	0	4	5	-29	29	192	998	63	32	2007	2	4	9.908	D		0	N/A	1	2701	2	67	149	12	144		1		F	L	1	1	350	13		1	2	1
93J	73	1	2	1	1	998	998	73	2	0	124	1	0	1	0	-73	73	2857	998	20	22	2006	2	1	29.023	J		3	N/A	1	2991		138	148	12	138		4		F		68		0	13		1	2	1
156J	8	1	2	6	2	998	998		4	0	130	10	7	0						20	22	2005	2	2	124.138	J		2	N/A	2	3216	3		148	12	140	12			F	F	59	2	0	13	0	1	2	1
19H	13	1	2	2	1	998	998	8	31	0	215	1	0	1	5	-6	8	140	998	20	481	2001	3	1	848.674	H		1	N/A	1			93	167	11	176		1		F		54		320	14		1	1	97
138F	74	2	2	83	1	260	0	24	4	0	146	1	0	1	-7	-18	19	447	998	49	40	2003	3	2	34.911	F		0	N/A	1	2993		143	154	1	160		2		F		1		20	14		1	1	1
119F	79	2	2	69	1	150	10	27	4	0	106	1	0	1	9	-23	25	337	998	37	31	2000	2	1	58.841	F		1	N/A	1	2388		53	148	11	160		1		F		1		340	14		1	2	1
79F	43	1	2	79	1	220	270	27	14	2	207	3	0	1	-5	-29	29	629	998	34	401	2003	2	1	426.063	F	72	1	N/A	1			55	156	12	160		1		F		2		10	14		1	2	1
137E	8	2	2	51	1	30	210	57	4	0	138	1	0	1	0	-54	54	1987	998	37	32	2001	3	4	97.676	E	40	1	N/A	1	3031		129	155	12	156		3		F		1		0	14		1	2	1
139E	3	1	2	98	1	120	150		20	0	197	11	6	0						6	441	2006	3	1	43.657	E		1	N/A	1			168	162	12	168				F		2		10	14		1	2	1
143K	5	2	2	51	1	310	140		20		195	11	7	0						37	441	2001	2	4	39.434	K	5	1	N/A	1				168	12					F		1		350	14		1	3	96
182E	11	1	2	88	1	0	90	31	4	0	176	4	0	0						22	22	2006	2	1	93.255	E		1	N/A	1	3419		103	154	1	140		2		F		2		40	14		1	3	97
74H	76	1	2	7	1	998	998		31	0	192	11	7	0						20	481	2004	3	2	394.467	H		7	N/A	1		2		171	1	180	4	2	3	F	R	46	46	30	14	120	1	1	97
9C	48	2	2	77	1	185	180	33	4	0	153	1	0	1	0	-32	32	734	998	63	34	2006	3	4	152.859	C	97	1	N/A	1	3281		108	153	12	150		3		F		1		0	15		1	2	1
158B	9	2	2	51	1	260	90	14	14	3	176	1	0	1	2	-13	13	166	998	2	404	2004	2	4	32.583	B		2	N/A	1			38	151	12	168		4		F		1		350	15		1	2	1
93D	81	1	2	68	1	90	230	14	15	0	234	1	0	1	-5	-13	14	196	998	20	421	2003	2	1	33.943	D		1	N/A	1			67	166	1	176		1		F		2		20	15		1	2	1
169D	45	2	2	51	1	350	190	13	3	0	115	3	0	4	3	-17	17	86	998	69	54	2003	2	2	91.382	D		2	N/A	1	2524		28	147	12	144				F		1		350	15		1	2	1
37C	4	1	2	69	1	150	0	17	14	2	140	1	0	1	3	-18	18	169	998	48	401	2004	3	1	11.723	C		0	N/A	1			51	148	12	162		1		F		2		350	15		1	2	1
134B	13	2	2	51	1	80	270	57	4	0	146	1	0	1	9	-51	52	2369	998	35	39	2002	3	4	82.755	B		5	N/A	1	3103		108	152	12	148		3		F		1		350	15		1	1	1
174H	75	1	2	68	1	0	160		4	0	142	4	2	0						37	32	2002	2	2	926.402	H		1	N/A	1	3329		146	154	1	160				F		2		20	15		1	3	97
170H	76	1	2	7	1	998	998		20	0	222	7	7	0						63	441	2003	3	4	2498.29	H	89	0	N/A	1		2	20	161	12	164	5	9	1	F	R	46	46	350	15	160	1	1	97
7E	78	1	2	20	1	90	85		5	0	119	8	7	0						12	37	2007	4	1	423.998	E		1	N/A	1	2610		133	149	12	150		2		F		2		350	15		1	1	97
100C	79	1	2	1	2	998	998		31	0	239	11	7	0						12	481	2007	5	1	13.613	C		1	N/A	2		4		170	12		12	9	1	F	F	58	41	0	15	0	1	3	97
88E	45	2	2	86	1	180	90	14	2	0	152	3	0	4	4	-12	13	165	998	12	3	2007	2	3	132.493	E		1	N/A	1	3352			159	11	160				F		1		340	16		1	3	97
47H	49	1	2	6	1	998	998	10	4	0	137	1	0	3	0	-10	10	78	998	21	24	2000	2	3	321.463	H		0	N/A	1	3022		40	150	12	140		8		F		55		0	16		1	2	1
156F	12	1	2	68	1	180	340	16	31	1	192	3	0	1	4	-10	11	212	998	20	481	2001	2	1	265.59	F		0	N/A	1			75	173	11	176		1		F		2		340	16		2	2	0
114K	48	2	2	88	1	350	90	29	4	0	142	1	0	1	-15	-40	43	641	998	37	32	2002	2	2	147.963	K	97	2	N/A	1	3329		155	157	1	160		2		F		1		20	16		1	2	1
129E	6	1	4	7	1	998	998		15	0	291	9	6	0						3	421	2006	5	4	47.916	E		1	N/A	1		2		176	12		12	3	1	F	F	63	68	0	16	0	1	3	97
150D	75	1	2	78	1	0	280		4	0	133	11	7	0						7	43	2000	4	1	91.499	D	40	0	N/A	1	2937		141	153	12	141				F		2		0	16		1	3	97
239H	75	1	2	82	1	10	240		4	0	159	4	7	0						7	41	2004	2	1	1003.21	H	16	0	N/A	1	3329		18	158	11	146		6		F		2		330	16		1	1	98
28G	79	1	2	1	2	998	998	11	6	0	151	9	0	0						32	43	2007	3	1	185.417	G		1	N/A	2	3263	1	113	151	12	144	12	1		F	U	57	63	0	16	0	1	2	1
31H	41	1	2	20	1	90	90	21	4	0	131	3	0	4	0	-33	33	234	998	30	40	2000	2	2	1183.25	H	48	0	N/A	1	2861		140	150	12	140		1		F		2		0	17		1	1	97
24K	74	2	2	50	1	10	160	25	14	0	150	1	0	1	-22	-38	44	564	998	37	402	2001	2	1	7.975	K		3	N/A	1		2	66	153	1	162	6	2	1	F	B	1	1	30	17	190	1	2	1
194G	8	1	2	3	2	998	998	48	2	0	120	1	0	1	0	-48	48	1276	998	37	31	2005	2	2	531.38	G	80	1	N/A	2	2587	1	16	147	12	146	12	3		F	F	51	61	0	17	0	1	2	1
12G	4	1	2	6	1	998	998		2	0	126	11	7	0						37	31	2007	4	1	348.507	G		0	N/A	1	2769			150	12					F		51		10	17		1	2	1
108K	12	2	2	69	1	235	90		4	0	138	11	7	0						20	37	2002	3	1	26.824	K		3	N/A	1	3053		148	151	12	150				F		1		350	17		1	2	1
253J	12	1	2	7	1	998	998		3	0	141	98	8	0						30	42	2008	2	1	33.317	J		4	N/A	1	3151		14	150	12	134		9		F		42		350	17		1	1	1
59E	41	2	2	69	1	310	180		4	1	149	11	7	0						34	34	2006	3	1	96.486	E	56	1	N/A	1	3285			151	11	148				F		1		340	17		1	1	1
98K	49	1	2	7	1	998	998		4	0	134	11	8	0						30	40	2003	4	1	9.908	K		3	N/A	1	2859	2	186	151	11	104	3	7	3	F	R	46	46	340	17	90	1	2	1
140H	73	1	2	2	1	998	998	17	2	0	120	1	0	1	9	-15	17	191	998	20	16	2002	2	1	1399.19	H		0	N/A	1	2617	2	43	145	11	136	6	1	6	F	B	54	54	330	18	190	1	1	1
166G	8	1	2	20	1	155	155	13	2	0	152	3	0	1	0	-12	12	113	998	20	36	2005	2	1	127.715	G	56	0	N/A	1	3340		113	156	12	152		1		F		2		0	18		1	2	1
331H	43	1	2	20	1	180	180	11	4	0	116	3	0	1	0	-12	12	64	998	12	37	2002	3	4	960.457	H	64	0	N/A	1	2604		80	147	12	124		1		F		2		0	18		1	2	1
23H	49	2	2	69	1	35	270	23	15	0	229	1	0	1	10	-17	19	688	998	23	421	2001	3	1	282.576	H		1	N/A	1			92	166	11	170		2		F		1		330	18		1	2	1
179D	73	1	2	6	1	998	998	20	2	0	98	1	0	1	0	-20	20	183	998	52	35	2000	2	1	77.802	D		1	N/A	1	2183		75	143	12	144		1		F		54		0	18		1	2	1
15K	79	2	3	69	2	998	998	21	31	0	192	1	0	1	0	-21	21	388	998	20	481	2003	3	1	10	K		3	N/A	2		1	39	166	12	174	11	1	4	F	F	51	1	0	18	330	1	2	1
25C	2	1	2	68	1	355	165	13	4	0	146	1	0	4	-4	-24	24	114	998	20	22	2008	2	1	43.642	C		1	N/A	1	3216	2	15	148	12	134	9	6	1	F	B	2	50	10	18	260	1	2	1
113C	11	1	2	14	1	998	998	26	3	0	149	1	0	1	0	-26	26	437	998	52	37	2008	2	2	41.536	C		2	N/A	1	3274		120	157	12	148		2		F		54		0	18		1	2	1
75D	4	1	2	69	1	315	190	25	4	0	141	3	0	1	10	-28	30	508	998	49	40	2004	4	1	60.28	D		1	N/A	1	3086		118	155	11	150		2		F		2		340	18		1	3	97
25C	2	2	2	69	1	165	355	37	4	0	115	1	0	1	5	-31	31	797	998	20	39	2007	2	1	43.642	C		2	N/A	1	2531		105	144	12	148		3		F		1		350	18		1	2	1
71K	79	2	2	86	1	180	90	22	6	0	170	3	0	4	21	-25	33	655	998	12	22	2006	2	1	8.103	K		1	N/A	1		2	146	163	11	146	9	2	1	F	L	1	1	320	18	270	1	2	1
21B	79	1	2	83	1	80	180	30	15	0	237	3	0	4	-12	-33	35	990	998	23	421	2003	2	1	13.287	B		1	N/A	1		3	135	166	1	174	12	2		F	F	2	58	20	18	0	1	2	1
209H	13	1	2	13	1	998	998		4	0	148	9	6	0						7	43	2002	2	1	486.374	H		0	N/A	1	3114		134	153	12	134		1		F		76		0	18		1	1	97
35G	41	1	2	7	3	998	998		4		204	11	6	0						34	37	2006	2	1	510.813	G	64	0	N/A	3	4486	1		158	12		12		1	F	F	50	63	350	18	0	1	1	97
173H	75	1	2	12	1	998	998		4	0	122	9	6	0						63	32	2003	2	3	926.402	H	105	0	N/A	1	2661		40	147	12	138		1		F		88		0	18		1	3	97
70C	81	1	2	20	1	0	0		30	0	160	11	7	0						49	472	2005	2	1	10.122	C		1	N/A	1				161	12	168				F		2		0	18		1	2	1
127E	81	2	2	69	1	50	270		20	0	206	11	7	0						37	441	2005	2	1	116.807	E		1	N/A	1			38		11					F		1		340	18		1	2	1
10G	82	1	2	20	1	0	0		4	0	130	11	7	0						37	31	2007	2	1	95.301	G		0	N/A	1	2875			152	12	152				F		2		0	18		1	3	97
100H	8	1	2	20	1	150	150	11	14	0	203	1	0	3	0	-13	13	116	998	12	401	2004	2	1	585.507	H	0	0	N/A	1			104	155	12	170		1		F		2		0	19		1	2	1
139F	74	2	2	68	1	270	30	12	4	0	154	1	0	1	-10	-12	15	150	998	14	17	2001	2	1	34.911	F		1	N/A	1	3353		94	157	1	160		1		F		1		40	19		1	3	97
237H	45	1	2	7	1	998	998	11	14	0	179	1	0	1	-7	-8	11	135	998	2	404	2000	2	4	2264.81	H		0	N/A	1		2	60	151	1	164	6	1	3	F	B	54	54	40	19	170	1	2	97
65H	4	2	2	21	2	280	280	12	3	0	110	3	0	1	0	-12	12	73	998	49	33	2001	3	4	1349.13	H		0	N/A	2	2425	1	109	148	12	144	6	1	1	F	B	1	3	0	19	180	1	3	97
164C	41	2	2	88	1	180	275	19	4	1	175	1	0	1	-7	-19	20	327	998	19	18	2008	2	1	18.78	C	32	1	N/A	1	3568	2	143	157	1	154	3	2	1	F	R	1	1	20	19	80	1	2	1
148H	49	1	2	46	2	998	998	26	15	9	243	1	0	1	0	-26	26	698	998	12	422	2003	2	1	323.537	H		1	N/A	2		1	130	172	12	180	3	2	1	F	R	46	2	0	19	90	1	3	98
59C	12	2	2	69	1	300	170	30	4	2	107	1	0	1	9	-25	27	451	998	24	1	2002	2	1	109.888	C		1	N/A	1	2377	2	72	143	11	140	11	2	1	F	L	1	1	340	19	340	1	2	1
159D	4	1	2	69	1	150	350	26	14	0	146	1	0	1	5	-28	28	432	998	24	401	2003	3	4	44.987	D		2	N/A	1		2	86	155	12	150	0	1	1	F	U	2	63	350	19	998	1	2	1
119J	49	1	2	1	1	998	998	37	4	0	115	1	0	1	0	-37	37	799	998	20	39	2007	3	2	9.765	J		2	N/A	1	2531		39	144	12	148		3		F		42		0	19		1	2	1
205E	13	1	2	88	1	180	270		14	3	178	11	6	0						7	403	2007	3	1	61.626	E		1	N/A	1			69	156	1	158		1		F		2		30	19		1	3	97
285D	48	1	2	20	1	0	0		14	0	190	11		0						12	401	2002	2	1	393.582	D	48	2	N/A	1				149	12	152				F		2		0	19		1	3	97
1H	72	1	2	88	1	95	205		4	0	178	11	7	0						12	16	2000	2	1	393.065	H		0	N/A	1	0			164	1	155		1		F		2		20	19		1	1	96
72D	72	1	2	1	1	998	998	119	4	0	153	9	0	0						20	2	2002	5	1	19.717	D		4	N/A	1	3389		24	156	12	152		6		F		51		0	19		1	2	1
57F	73	1	2	68	1	180	330		4	0	154	11		0						22	20	2003	2	1	581.357	F		0	N/A	1	3384			156	12	154				F		2		10	19		1	1	97
130J	76	2	2	51	1	230	80		31		245	4	7	0						20	481	2005	3	2	120.798	J	80	1	N/A	1			27	171	12	180		9		F		1		350	19		1	1	1
65F	79	3	2	98	2	180	180		4	0	117	8	7	0						12	37	2003	2		36.949	F	101	1	N/A	2	2564		142	149	12	142		1		F		2		0	19		1	2	1
62G	11	2	2	28	1	90	90	19	4	0	158	1	0	1	0	-16	16	250	998	22	20	2005	2	1	186.607	G		1	N/A	1	3477		146	157	12	146		2		F		1		0	20		1	1	97
64F	11	1	2	83	1	340	90	12	4	0	139	1	0	4	-2	-9	9	105	998	37	32	2003	3	4	89.126	F		2	N/A	1	3109	2	59	156	12	136	12	3		F	F	2	45	10	20	0	1	2	1
174F	11	2	2	69	1	40	260	12	6	0	194	1	0	1	3	-19	19	115	998	12	22	2004	2	1	292.297	F		1	N/A	1		2	20	161	12	148	12	6	1	F	L	1	1	350	20	0	1	3	97
11H	12	2	2	88	1	0	90	13	2	2	125	3	0	4	-4	-22	22	96	998	20	16	2004	2	1	1405.52	H		0	N/A	1	2749		54	145	12	135		1		F		1		10	20		1	2	1
26F	8	1	2	86	1	70	320	19	16	0	180	1	0	1	0	-23	23	286	998	2	431	2002	3	1	506.687	F		1	N/A	1		2	57	151	12	160	12	1	3	F	L	2	51	0	20	350	1	2	1
109K	49	1	2	83	1	60	180	24	4	0	110	1	0	1	-13	-23	26	475	998	49	32	2000	4	4	9.908	K		2	N/A	1	2403		60	146	1	138		2		F		2		30	20		1	2	1
96F	12	1	2	2	1	998	998	30	4	1	157	1	0	2	-5	-30	30	635	998	22	20	2004	2	1	230.958	F		1	N/A	1	3477		26	155	12	156		2		F		51		0	20		1	3	97
68A	11	2	2	88	1	90	180	33	4	1	158	3	0	1	-13	-36	38	913	998	22	20	2004	2	1	40.459	A		0	N/A	1	3477		125	156	1	155		2		F		1		20	20		1	1	1
275K	48	1	2	28	1	90	80	43	2	0	116	1	0	1	0	-46	46	915	998	37	31	2004	2	1	147.963	K		0	N/A	1	0		115	147	12	156		2		F		2		0	20		1	2	1
253A	43	2	3	66	1	260	180	36	21	14	233	1	0	1	17	-48	51	1544	998	12	461	2006	3	1	40.311	A	72	1	N/A	1			152	173	11	189		4		F		1		340	20		1	2	1
55E	45	1	2	3	1	998	998	13	4	0	100	9	0	0						55	36	2005	2	1	425.23	E		1	N/A	1	2280	2	144	144	12	144	0	1	1	F	R	44	61	0	20	998	1	3	97
183K	49	1	2	1	2	998	998	40	30	0	204	9	0	0						7	472	2005	2	3	9.908	K		4	N/A	2		3	46	160	12	180	12	1	1	F	F	88	51	0	20	0	1	2	1
235C	48	1	2	20	1	180	185	17	4	0	178	3	0	4	0	-15	15	237	998	7	24	2006	3	1	167.49	C	80	2	N/A	1	4088		59	160	12	158		2		F		2		0	21		1	2	1
24E	78	2	2	83	1	220	330	18	4	0	127	1	0	1	-8	-22	23	194	998	63	32	2005	2	1	720.598	E	40	1	N/A	1	2701		55	149	1	152		2		F		1		20	21		1	1	1
242J	48	2	2	69	1	305	185	32	14	0	205	3	0	4	10	-26	28	1243	998	23	401	2005	4	1	152.859	J	80	3	N/A	1		2	250	159	11	160	12	8	5	F	F	1	51	340	21	0	1	3	97
213G	8	1	2	86	1	140	40	26	4	0	136	3	0	4	19	-33	38	710	998	20	22	2005	4	4	336.09	G	15	0	N/A	1	3216		114	148	11	140		2		F		2		330	21		1	2	1
11K	78	2	2	86	1	10	270	39	31	0	205	1	0	1	7	-39	40	1405	998	7	482	2004	2	1	63.91	K	80	1	N/A	1			168	172	12	184		2		F		1		350	21		1	1	1
103E	5	1	2	69	1	135	45		3		137	11	7	0						30	42	2006	2	1	119.097	E	30	1	N/A	1	3025			150	11					F		2		340	21		1	2	96
70E	9	2	2	45	2	998	998	21	4	0	144	9	0	0						22	18	2002	3	1	101.312	E		0	N/A	2	3168	3	150	150	12	156	6	1	3	F	B	46	46	10	21	170	1	1	97
61H	13	1	2	69	2	998	998		14	0	180	7	7	0						2	404	2003	2	1	625.339	H		0	N/A	2		1	6	151	12	152	11	9	1	F	L	51	2	0	21	340	1	3	1
269C	48	1	2	13	1	998	998		4	0	147	11		0						20	37	2005	2	1	312.531	C	72	1	N/A	1	3174			152	12	152				F		76		0	21		1	3	97
220C	48	2	2	71	1	230	180	12	20	0	186	3	0	1	5	-14	15	159	998	7	442	2003	4	1	310.959	C	97	1	N/A	1		2		162	11	120	12	1	3	F	F	1	63	340	22	0	1	2	1
36B	9	2	2	69	1	25	275	9	4	1	117	3	0	4	5	-9	10	105	998	7	20	2005	2	1	21.451	B		0	N/A	1	2584		35	150	11	140		3		F		1		330	22		1	1	97
11E	43	2	2	69	1	270	180	11	4	0	123	1	0	4	2	-12	12	93	998	53	37	2005	2	1	456.388	E	72	1	N/A	1	2700		126	148	12	144		1		F		1		350	22		1	2	1
160F	43	1	2	86	1	180	90	13	2	0	154	3	0	1	10	-17	20	173	998	6	43	2003	3	1	451.501	F	0	1	N/A	1	3296		106	154	11	140		1		F		2		330	22		1	2	1
64F	12	1	2	50	1	180	350	24	4	0	137	1	0	1	0	-22	22	356	998	21	24	2001	3	1	174.191	F		1	N/A	1	3022		98	151	12	140		3		F		2		0	22		1	1	97
141K	81	2	2	86	1	30	310	20	4	0	144	1	0	4	19	-23	30	372	998	12	23	2008	2	1	21.375	K		7	N/A	1	3325		65	156	11	154		2		F		1		320	22		1	2	96
159F	6	2	3	51	1	240	70	38	14	0	179	3	0	1	7	-41	42	1192	998	18	401	2003	4	1	172.952	F		3	N/A	1			132	160	12	158		2		F		1		350	22		1		1
219K	45	2	2	51	1	170	40	34	14	2	210	1	0	1	21	-36	42	1310	998	20	401	2002	2	2	54.072	K		1	N/A	1			47	158	11	166		2		F		1		330	22		1	2	1
125E	3	1	2	1	1	998	998		14	0	224	9		0						34	401	2006	2	1	48.413	E		0	N/A	1		2		156	12	170	12			F	F	45	55	0	22	0	1	2	96
81E	6	1	2	88	1	280	0		1	0	158	11	7	0						34	34	2006	2	1	48.179	E	25	7	N/A	1	3781	2		147	1		3		1	F	R	2	2	20	22	90	1	3	97
201E	8	1	2	1	1	998	998	40	4	0	124	9	0	0						35	43	2008	2	1	558.045	E	40	1	N/A	1	2804		28	148	12	156		3		F		51		0	22		1	2	1
261C	41	1	2	88	1	90	170		4		152	11	7	0						52	34	2006	2	1	18.78	C	56	1	N/A	1	3351	2			12		2	6	2	F	R	2	2	10	22	70	1	1	96
35E	72	2	2	69	1	130	0		21	5	254	11		0						12	461	2006	2	1	41.407	E		1	N/A	1			180	173	12	180				F		1		350	22		1	2	1
77H	72	1	2	80	2	180	340		14	0	128	10	7	0						49	404	2003	5	1	684.224	H		1	N/A	2	2679	1	126	151	12	152	12	1		F	F	3	2	0	22	0	1	1	97
105K	79	1	2	1	2	998	998		2	0	152	11	7	0						12	3	2004	4	1	1.216	K	50	3	N/A	2	3254	3	42	153	12	160	12	2	2	F	R	54	54	10	22	0	1	2	1
148G	74	1	2	20	1	90	90	10	3	0	136	3	0	4	0	-9	9	67	998	30	36	2008	4	1	101.859	G		0	N/A	1	2975		143	155	12	143		1		F		2		0	23		1	3	97
36H	4	2	2	69	1	350	180		4		141	7	6	0						20	37	2003	2	1	800.861	H		1	N/A	1	3106		38	150	12	158		1		F		1		350	23		1	2	1
31H	12	2	2	69	1	260	90	28	4	1	116	4	0	0						7	20	2000	3	1	575.423	H		1	N/A	1	2515		71	148	12	144		2		F		1		350	23		1	2	1
110H	74	1	2	6	6	998	998	12	14	0	174	9	0	0						55	401	2004	3	2	52.207	H		1	N/A	6		1	63	154	12	160	12	1	1	F	F	59	58	0	23	0	1	3	97
68D	76	2	2	98	2	30	220		31	82	231	4	8	0						12	481	2001	2	2	121.644	D	56	1	N/A	2		3	85	165	12	164		3		F	R	1	54	10	23		1	1	1
125F	41	2	2	98	1	75	90	12	4	5	158	3	0	1	-4	-12	13	103	998	22	20	2004	2	1	205.828	F		1	N/A	1	3477		30	157	1	156		5		F		1		20	24		1	3	97
132D	4	2	2	86	1	175	100	12	2	0	119	3	0	1	8	-14	16	127	998	20	16	2003	3	1	33.36	D		0	N/A	1	2617	2	43	146	11	164	10		2	F	L	1	1	330	24	300	1	2	1
24E	11	2	2	69	1	30	240	28	20	2	194	1	0	1	4	-21	21	730	998	12	443	2005	3	1	150.643	E		1	N/A	1			125	161	12	160		2		F		1		350	24		1	2	1
61F	82	2	2	83	1	250	0	20	3	0	120	3	0	4	-8	-22	23	319	998	54	31	2000	2	4	72.99	F		0	N/A	1	2672		106	148	1	144		2		F		1		20	24		1	2	1
112F	9	1	2	51	1	0	180	31	4	0	155	1	0	1	0	-31	31	640	998	34	34	2006	2	1	1026.66	F		1	N/A	1	3417		130	151	12	152		2		F		2		0	24		1	1	1
108K	78	3	2	98	2	350	180	14	4	0	142	1	0	3	6	-35	36	119	998	52	46	2009	2	1	63.91	K	80	1	N/A	2	3043		22	153	12	146		9		F		1		350	24		1	2	1
304K	43	2	2	69	1	90	0	45	14	0	195	1	0	1	6	-36	37	1922	998	49	401	2004	4	1	34.8	K	72	0	N/A	1		2	148	157	12	160	9	2	1	F	L	1	1	350	24	270	1	2	1
138F	81	3	2	98	2	310	150		31	0	293	8	7	0						20	482	2003	4	1	386.509	F		2	N/A	2			148	167	12	172		2		F		2		0	24		1	3	1
83F	82	1	2	24	1	270	270	13	4	0	143	3	0	4	0	-16	16	107	998	34	34	2000	2	2	42.793	F		7	N/A	1	3153		128	149	12	152		1		F		2		0	25		1	2	1
87H	82	2	2	69	1	270	120	10	4	0	138	3	0	1	2	-10	10	75	998	20	37	2000	2	2	196.86	H		0	N/A	1	3051		57	151	12	146		1		F		1		350	25		1	3	97
263C	48	2	2	83	1	80	185	22	4	0	124	1	0	1	-4	-22	22	278	998	7	20	2005	2	1	385.728	C	113	0	N/A	1	2584		145	147	12	148		1		F		1		10	25		1	2	1
103D	4	1	2	69	1	300	190	27	14	1	161	3	0	1	6	-36	37	545	998	55	401	2003	3	1	49.739	D		2	N/A	1		2	132	154	12	168	9	2	1	F	L	2	2	350	25	260	1	2	1
12F	6	1	2	1	1	998	998	37	15	1	209	1	0	1	18	-32	37	2121	998	7	422	2000	2	1	31.353	F		1	N/A	1		2	94	157	11	164	8	5	1	F	L	64	64	330	25	230	1	3	1
13J	74	1	2	7	2	998	998	46	20	0	190	1	0	1	-30	-35	46	2848	998	7	442	2001	2	1	8.639	J		3	N/A	2		1	126	162	1	170	9	3	1	F	L	54	54	40	25	270	1	2	1
175J	41	2	2	20	1	200	180		14	5	161	11	7	0						12	402	2008	3	1	18.78	J	65	2	N/A	1				155	12					F		1		0	25		1	2	1
91G	76	1	2	8	2	998	998		30	5	184	9	7	0						49	472	2007	2	4	423.665	G	97	0	N/A	2		3	84	161	12	170	0	2	2	F	T	42	42	0	25	998	1	1	97
81C	82	1	2	11	1	180	190	19	4	0	175	3	0	1	0	-22	22	260	998	19	18	2005	2	2	6.714	C		1	N/A	1	3850	2	123	156	12	154	9	1	2	F	L	2	2	0	26	270	1	2	1
26H	72	1	2	20	1	180	180	19	3	2	114	3	0	4	0	-26	26	188	998	49	33	2001	2	1	293.585	H		0	N/A	1	2425		76	149	12	150		2		F		2		0	26		1		97
2G	9	1	2	20	1	180	180	11	4	0	150	4	0	0						22	22	2008	3	1	393.08	G		1	N/A	1	3305		74	154	12	153		1		F		2		0	26		1	2	1
26G	41	1	2	6	3	998	998		2		159	9	8	0						45	31	2007	2	1	296.883	G	80	0	N/A	3	3514	5		151	12		12			F	F	41	41	0	26	0	1	2	96
46G	49	2	2	88	1	270	350	12	4	0	128	3	0	1	-6	-15	16	141	998	24	7	2006	3	1	211.131	G		1	N/A	1	2802		41	149	1	136		1		F		1		20	27		1	2	1
90H	82	2	2	86	1	265	180	16	4	0	166	3	0	1	8	-14	16	195	998	59	34	2003	2	1	204.895	H		0	N/A	1	3715	2	44	152	11	160	9	1	1	F	L	1	1	330	27	270	1	1	97
125G	43	2	2	45	1	50	110	15	4	2	150	3	0	3	-3	-18	18	150	998	14	21	2006	2	1	420.341	G	105	0	N/A	1	3117	3	62	155	12	152	12	1	1	F	L	1	46	10	27	0	1	1	1
87C	78	4	2	98	3	85	270	15	4	0	116	3	0	3	3	-18	18	117	998	37	31	2006	3	1	135.452	C	40	1	N/A	3	2804		59	149	12	154		2		F		1		350	27		1	2	1
53K	48	1	2	83	1	220	0	34	4	0	132	1	0	1	-17	-29	33	1006	998	24	5	2000	2	1	283.843	K	89	1	N/A	1	2998	4	118	151	1	150	12	2		F	F	2	46	30	27	0	1	2	1
60F	13	1	2	83	1	300	80		4	0	160	4	7	0						12	17	2002	3	1	182.301	F		2	N/A	1	3355		5	158	12	138		9		F		2		10	27		1	3	97
227H	45	1	2	20	1	180	180		4	0	130	11	6	0						35	47	2000	2	1	2716.18	H		0	N/A	1	2754			151	12	154		1		F		2		0	27		1	3	97
193C	73	2	2	83	1	170	270		4	0	119	11		0						12	37	2009	2	1	121.261	C		1	N/A	1	2623		54	148	12	128		1		F		1		10	27		1	1	97
197D	75	1	2	83	1	170	270		40	91	298	4	7	0						20	498	2004	2	4	110.896	D	80	2	N/A	1		8		182	1	180	12			F	F	2	3	20	27	0	1	2	1
240K	75	2	2	65	1	265	185		40	19	251	4	7	0						20	498	2003	2	2	62.54	K	48	1	N/A	1		2			11		9	2		F	L	1	1	340	27	270	1	2	96
13F	75	2	2	69	1	300	180	28	14	5	176	3	0	2	4	-21	21	598	998	22	401	2002	3	1	548.049	F	72	1	N/A	1			92	160	12	164		2		F		1		350	28		1	3	97
114F	43	2	2	20	1	340	330	25	15	0	221	1	0	1	0	-26	26	700	998	20	421	2003	2	4	367.612	F	105	0	N/A	1			40	167	12	180		4		F		1		0	28		1	2	97
112K	79	1	2	1	2	998	998	79	4	0	110	1	0	1	0	-79	79	3108	998	49	32	2000	2	1	8.103	K		3	N/A	2	2403	3	54	146	12	144	3	5	2	F	R	42	57	0	28	90	1	3	1
227H	13	1	2	2	1	998	998		14	1	210	9	6	0						20	403	2002	4	3	854.629	H		1	N/A	1		2	165	158	12	168	9	1	1	F	L	46	46	10	28	270	1	1	97
90G	4	1	2	8	3	998	998	25	4	0	150	11	0	0						20	37	2006	2	4	270.752	G		0	N/A	3	3296	2	65	151	12	160	12	2		F	F	42	41	0	29	0	1	2	1
40E	6	1	2	77	1	250	200		6	1	139	11	7	0						48	38	2007	3	1	71.77	E	56	0	N/A	1	3067				12					F		2		0	29		1	1	97
8F	45	2	2	83	1	130	270		15	0	230	11	7	0						7	422	2004	7	2	800.221	F		1	N/A	1			100	163	1	190		1		F		1		20	29		1	3	97
188C	49	1	2	69	1	310	180	32	4	18	165	4	0	0						20	2	2006	3	1	9.765	C		2	N/A	1	3466	2	116	157	11	150	9	3	2	F	L	2	2	340	29	260	1	2	96
62H	78	1	2	2	1	998	998	24	4	0	152	9	0	0						12	17	2002	2	1	1243.47	H	80	0	N/A	1	3355	2	18	157	12	154	12	2		F	F	51	51	0	29	0	1	2	1
105E	72	2	2	69	1	300	180	19	1	0	166	3	0	4	11	-19	22	445	998	34	34	2002	2	1	28.778	E	25	2	N/A	1	3616	2	96	148	11	152	9	2	2	F	L	1	1	330	30	270	1	2	1
74C	41	1	2	98	3	80	150	47	4	0	148	1	0	1	0	-27	27	1376	998	55	33	2007	2	2	18.78	C	97	3	N/A	3	3253	2	150	155	12	150	12	3		F	F	2	50	0	30	0	1	1	1
224F	13	2	2	42	1	330	180	23	4	0	145	1	0	1	0	-40	40	360	998	7	43	2002	2	1	249.145	F		1	N/A	1	3136		110	153	12	130		2		F		1		0	30		1	2	96
5D	75	1	2	79	1	110	200	26	4	0	151	1	0	1	0	-41	41	449	998	12	17	2003	2	1	63.857	D	79	3	N/A	1	3336		131	158	12	144		2		F		2		0	30		1	2	1
150K	49	1	2	7	1	998	998	52	4	0	142	1	0	1	9	-51	52	1695	998	35	47	2004	2	1	10.787	K		3	N/A	1	2913			155	12	142		3		F		58		350	30		1	2	1
1F	5	1	2	69	1	335	195		4	0	154	11	7	0						20	2	2002	2	4	103.366	F		1	N/A	1	3389			157	12					F		2		350	30		1	2	1
94J	49	2	2	51	1	70	270		21		222	4	7	0						12	461	2005	2	5	9.765	J		1	N/A	1			50	185	12	168		3		F		1		0	30		1	2	1
84F	3	2	2	51	1	130	320	20	4	0	149	3	0	1	3	-19	19	277	998	35	39	2003	4	1	47.296	F		0	N/A	1	3118		100	152	12	160		2		F		1		350	31		1	1	1
158E	4	1	2	69	1	290	125	22	4	0	120	1	0	1	5	-31	31	260	998	7	20	2005	2	1	474.173	E			N/A	1	2634		25	150	12	150		2		F		2		350	31		1	2	1
15B	6	1	2	88	1	130	220	35	14	1	205	3	0	4	-7	-38	39	1127	998	20	403	2008	2	1	8.375	B			N/A	1					12					F		2		10	31		1	3	97
284F	43	1	2	20	1	180	180	33	14	0	112	3	0	1	0	-40	40	550	998	63	401	2000	3	1	292.675	F	56	1	N/A	1			125	147	12	150		1		F		2		0	31		1	2	1
67F	82	1	2	20	1	0	0		4	0	159	4	7	0						18	10	2003	2	1	46.934	F		3	N/A	1	3543		124	157	12	144		2		F		2		0	31		1	2	1
248F	8	2	2	98	2	95	20	12	20	0	169	1	0	1	0	-11	11	112	998	12	442	2000	2	1	421.772	F	64	1	N/A	2		3	58	161	12	165	9	1	1	F	L	1	1	0	32	270	1	2	1
201D	41	1	2	77	1	40	350	42	2	0	112	3	0	1	9	-53	54	896	998	12	13	2002	2	1	19.055	D		1	N/A	1	2478		70	144	12	140		2		F		2		350	32		1	2	1
303A	43	1	2	52	1	180	10		14	0	156	98	5	0						49	402	2008	2	1	40.311	A	48	3	N/A	1			88	155	12	140		5		F		2		350	32		1	2	1
131F	6	1	2	50	1	330	170		4	0	143	11	7	0						35	47	2004	2	1	116.762	F			N/A	1	2913			154	12			3		F		2		0	33		1	2	1
96G	13	1	2	11	1	270	270	18	20	0	175	4	0	0						7	442	2005	2	1	83.503	G		1	N/A	1			40	162	12	160		3		F		2		0	33		1	1	1
237G	13	1	2	13	1	998	998	12	14	1	206	9	0	0						23	401	2006	2	1	469.702	G		0	N/A	1			38	158	12	158		2		F		76		0	33		1	1	97
168G	41	1	2	11	1	90	90		1	0	140	7	6	0						30	49	2005	2	1	419.129	G	56	1	N/A	1	3008		22	149	12	144		7		F		2		0	33		1	1	1
89E	75	1	2	13	1	998	998		6	0	147	9	7	0						6	52	2008	2	4	405.217	E	89	1	N/A	1				148	12	160		7		F		76		0	33		1	3	97
5H	81	2	2	29	2	0	10		4	0	120	11	7	0						53	36	2003	2	1	1136.98	H		0	N/A	2	2676	1	78	145	12	154	6	1	5	F	B	3	1	350	33	170	1	3	97
47C	11	2	2	66	1	20	270	18	4	0	121	3	0	4	4	-21	21	175	998	12	37	2008	2	1	41.536	C		1	N/A	1	2623	2	79	148	12	130	7	3	2	F	L	1	1	350	34	220	1	2	1
152E	82	2	2	83	1	240	0	11	4	0	154	1	0	4	-4	-21	21	82	998	49	40	2008	4	1	18.982	E		1	N/A	1	3263		40	157	12	144		6		F		1		10	34		1	3	97
155J	49	1	2	20	1	180	180	17	5	0	181	1	0	1	0	-33	33	240	998	7	21	2005	3	4	4.883	J		7	N/A	1		2	126	160	12	158	12	1		F	F	2	3	0	34	0	1	2	1
99G	41	2	2	24	1	270	275	21	31	2	275	1	0	1	0	-16	16	519	998	12	481	2005	2	1	235.76	G	72	1	N/A	1			121	174	12	185		1		F		1		0	35		1	2	1
52E	81	2	2	83	1	140	270	13	20	0	222	1	0	1	-2	-11	11	187	998	63	441	2005	2	4	101.714	E		1	N/A	1			85	160	12	168		1		F		1		10	35		1	3	97
95E	43	2	2	69	1	110	350	25	4	0	153	1	0	1	8	-21	22	618	998	35	47	2005	4	2	506.824	E	72	1	N/A	1	2915		83	154	11	148		2		F		1		340	35		1	2	1
31C	9	3	2	98	2	305	335		4	0	158	7	6	0						22	20	2006	3	1	45.667	C		0	N/A	2	3477	3		156	12	148	12	5	1	F	R	1	1	0	35	10	1	2	1
189H	41	2	2	69	1	215	90		14	14	197	11	7	0						12	401	2003	2	1	315.089	H	56	0	N/A	1			56	155	12	160		1		F		1		350	35		1	3	97
215K	74	1	2	76	1	270	340	14	14	0	156	1	0	1	-10	-12	16	234	998	12	402	2003	5	1	7.975	K		1	N/A	1			88	154	1	156		1		F		2		40	36		1	3	97
233H	12	1	2	7	1	998	998	37	21	1	240	1	0	1	13	-35	37	1480	998	20	461	2002	2	1	410.47	H		2	N/A	1			140	170	11	192		3		F		54		340	36		0	2	0
106E	6	2	2	93	1	50	50		4	0	150	4	7	0						30	46	2007	2	1	47.267	E		1	N/A	1	3468			152	12			1		F		1		0	36		1		97
147G	76	1	2	20	1	90	90		4	0	108	98	2	0						63	33	2007	2	2	310.565	G	48	1	N/A	1	2365		127	147	12	142		1		F		2		0	36		1	1	97
89C	81	2	2	98	1	80	220		4	0	144	11	8	0						52	34	2002	2	1	10.122	C	0	1	N/A	1	3075		132	150	1			2		F		1		40	36		1	2	1
107E	43	2	2	88	1	15	105	20	31	0	216	1	0	1	-4	-11	12	402	998	49	482	2006	2	2	202.46	E	72	1	N/A	1		2	110	169	1	176		1		F	9	1	3	20	37		1	2	1
209F	41	2	2	88	1	90	180	35	20	0	179	3	0	4	0	-27	27	898	998	21	441	2001	2	1	2963.75	F	48	1	N/A	1		2		159	12		12		3	F	F	1	63	0	37	0	1	1	1
144A	9	1	2	2	1	998	998		2	0	131	11	8	0						37	31	2006	2	1	35.219	A		6	N/A	1	2877			151	12	132		6		F		42		10	37		1	2	1
98G	81	2	2	69	1	190	80	16	31	0	244	3	0	1	3	-15	15	352	998	20	481	2006	2	1	474.612	G		0	N/A	1			41	166	12	176		1		F		1		350	38		1	3	97
76F	78	1	2	24	1	270	270	24	4	0	149	3	0	4	0	-30	30	408	998	63	34	2004	5	1	227.592	F		1	N/A	1	3281		154	153	12	154		2		F		2		0	38		1	1	1
121F	6	2	2	69	1	160	20		4	0	121	11	7	0						20	16	2002	3	1	64.41	F		1	N/A	1	2676			146	11					F		1		340	38		1	2	96
242G	12	1	2	13	1	998	998		20	0	204	11	7	0						7	442	2008	5	2	336.426	G		0	N/A	1			80	165	12	152		2		F		76		350	38		1	1	97
16C	48	1	2	3	1	998	998		31	0	251	98	7	0						20	482	2005	2	1	397.084	C	80	1	N/A	1			16	167	12	180		6		F		52		10	38		1	3	97
108G	75	1	2	20	1	90	90		5	0	124	4	7	0						12	37	2005	4	1	516.197	G	56	0	N/A	1	2729		136	149	12	136		1		F		2		0	38		1	3	97
223E	13	1	2	1	2	998	998	15	5	0	116	1	0	1	3	-15	15	172	998	12	37	2006	4	2	72.19	E		2	N/A	2	2729	3	61	147	12	146	9	6	1	F	L	54	50	350	39	270	1	2	1
114C	72	2	2	45	3	998	998	12	14	0	176	1	0	4	0	-12	12	134	998	22	401	2005	2	1	13.13	C	55	1	N/A	3		1	13	160	12	166	5	4	1	F	R	56	1	0	39	160	1		1
8D	75	1	2	2	1	998	998	60	16	0	241	1	0	1	0	-59	59	3782	998	20	431	2004	3	4	125.401	D	64	3	N/A	1		2	64	167	12	180	12	4		F	F	42	57	0	39	0	1	2	1
65F	41	1	2	68	1	180	320	15	31	0	213	3	0	4	-6	-11	13	341	998	7	482	2000	2	1	93.784	F	16	0	N/A	1				170	1	178				F		2		30	40		1	3	97
176D	74	1	2	88	1	270	355	16	4	0	184	1	0	1	-9	-15	17	338	998	7	24	2007	2	4	14.568	D		1	N/A	1	3720		136	160	1	160		1		F		2		30	40		1	2	1
267K	48	2	2	69	1	190	85	24	14	0	201	1	0	4	9	-24	26	641	998	12	401	2002	2	2	217.802	K	64	1	N/A	1		2	120	155	11	154	9	1	1	F	L	1	1	340	40	270	1	2	1
26C	9	2	2	69	1	285	180	40	4	0	164	1	0	1	13	-37	39	1337	998	42	34	2006	2	1	0	C		3	N/A	1	3615	2	130	156	11	150	9	2	2	F	L	1	1	340	40	260	1	2	1
33C	73	2	2	25	2	998	998	42	31	0	192	1	0	1	7	-41	42	1435	998	20	481	2004	2	1	76.429	C			N/A	2		1	110	167	12	178	6	3	1	F	B	54	1	350	40	180	1	1	1
57F	3	1	2	69	1	290	140		28	27		4	7	0						12	461	2003	2	1	58.338	F			N/A	1			36	180	11	182		2		F		2		340	40		1	2	1
14K	43	2	2	50	1	200	10		4	0	67	4	8	0						6	43	2001	2	1	34.8	K	48	4	N/A	1	3236		116	153	12	150		8		F		1		10	40		1	2	3
145F	73	1	2	20	1	0	0		31	9	214	11		0						20	481	2002	2	1	556.045	F		1	N/A	1				167	12	176				F		2		0	40		1	1	97
6D	75	2	2	98	1	190	355	14	31	0	260	1	0	4	0	-15	15	218	998	20	481	2004	2	4	63.857	D	56	2	N/A	1			130	171	12	180		1		F		1		0	41		1	3	97
27E	43	2	2	88	1	180	280	14	14	2	201	1	0	1	-4	-11	12	231	998	2	404	2005	6	2	220.431	E	72	1	N/A	1			100	157	1	160		1		F		1		20	42		1	2	1
172G	75	2	2	45	2	998	998	18	4	0	136	1	0	1	3	-18	18	195	998	32	42	2000	2	4	547.567	G	160	1	N/A	2	3153	1	19	149	12	148	12	3	9	F	F	54	1	350	42	10	1	2	1
39E	2	1	2	51	1	350	185	17	20	1	194	1	0	1	0	-19	19	255	998	37	441	2001	2	4	86.008	E		1	N/A	1			58	168	12	160		2		F		2		0	42		1	2	1
57E	43	2	2	69	1	225	100	19	4	0	176	3	0	1	7	-19	20	345	998	19	18	2008	3	2	152.394	E	72	1	N/A	1	3509		120	157	11	146		2		F		1		340	42		1	2	1
139E	2	3	2	20	1	90	90	17	15	4	257	1	0	1	0	-21	21	311	998	12	422	2003	4	4	67.619	E		7	N/A	1		3	133	170	12	166	1	2	1	F	R	2	46	0	42	20	1	2	1
109C	82	2	2	45	3	998	998	26	1	0	127	1	0	1	0	-26	26	374	998	37	35	2002	2	1	6.714	C		1	N/A	3	2810	2	96	149	12	100	12	2		F	F	54	3	0	42	0	1	2	1
14H	75	1	2	6	1	998	998		14	2	201	9	6	0						12	401	2002	2	1	1294.7	H	40	0	N/A	1		2	162	155	12	162	12	1	1	F	F	68	51	0	42	0	1	1	97
102E	41	2	2	77	1	125	90	16	6	5	144	1	0	1	8	-10	13	345	998	20	23	2007	3	1	55.665	E	40	1	N/A	1		2	121	150	11	160	9	2	2	F	L	1	1	320	43	280	1	2	1
145C	45	1	2	83	1	50	180	17	4	0	150	3	0	1	-4	-21	21	212	998	37	32	2008	2	1	58.592	C		1	N/A	1	3583			154	12	156		9		F		2		10	43		1	3	97
104H	79	1	2	11	1	90	90	23	31	0	192	1	0	1	0	-30	30	475	998	20	481	2003	2	2	273.766	H		0	N/A	1			46	166	12	170		2		F		2		0	43		1	2	1
139J	49	2	2	83	1	255	0	39	4	0	145	1	0	3	-6	-35	36	1059	998	12	23	2007	2	1	9.765	J		3	N/A	1	3101	2	110	156	12	162	3	2	2	F	R	1	1	10	43	90	1	2	1
22B	78	1	2	88	1	90	180	45	4	0	161	4	0	0						19	18	2004	2	1	59.081	B	127	3	N/A	1	3509		105	153	1	148		3		F		2		40	43		1	2	1
51G	13	2	2	69	1	255	140	9	20	0	210	1	0	1	1	-8	8	94	998	22	441	2006	5	1	208.757	G		0	N/A	1			65	160	12	130		1		F		1		350	44		1	1	1
101K	79	2	2	86	1	270	180		14	0	171	11	7	0						20	401	2001	3	1	8.103	K		0	N/A	1				142	11	147		1		F		1		340	45		1	2	1
45K	48	2	2	83	1	150	270	11	31	3	245	3	0	4	-5	-15	16	176	998	12	481	2004	4	4	244.879	K	80	1	N/A	1			118	172	1	174				F		1		20	46		1	2	1
142F	79	2	2	83	1	70	190	14	4	0	142	3	0	4	-7	-19	20	161	998	37	32	2001	5	1	150.893	F		1	N/A	1	3031		167	154	1	168		1		F		1		20	46		1	2	96
220G	13	1	2	7	1	998	998		2	0	127	7	6	0						20	22	2005	2	1	150.305	G		0	N/A	1	2991		13	148	12	138		9		F		46		0	46		1	1	97
188J	45	1	2	1	1	998	998	47	31	0	295	9	0	0						12	481	2008	2	2	58.592	J		3	N/A	1		2	42	174	12	190	12	3		F	F	42	42	0	46	0	1	2	1
50D	73	2	2	69	1	120	10	24	4	0	146	3	0	1	19	-22	29	657	998	49	40	2003	2	1	65.846	D		2	N/A	1	2993	2	125	156	11	156	11	1	1	F	L	1	50	320	47	340	1	2	1
130K	11	2	2	51	1	340	180	40	4	0	160	3	0	1	0	-46	46	1064	998	39	35	2004	2	1	39.891	K		3	N/A	1	3428	2	100	153	12	150		3		F	L	1	1	0	47		1	2	1
85E	43	1	2	20	1	110	110		30	0	182	11	7	0						20	473	2005	2	1	233.873	E	64	1	N/A	1				153	12	160				F		2		0	47		1	3	97
69C	4	1	2	68	1	200	350	12	14	0	225	1	0	1	-4	-12	13	231	998	20	403	2006	6	1	11.723	C		1	N/A	1			79	158	1	160		1		F		2		20	48		1	3	97
143C	48	1	2	7	1	998	998	18	4	0	124	1	0	1	0	-18	18	182	998	53	37	2007	5	1	152.859	C	113	2	N/A	1	2700		70	148	12	136		1		F		46		0	48		1	3	97
138E	75	1	2	68	1	270	30	13	30	0	210	3	0	4	-8	-10	13	285	998	37	471	2007	2	1	140.01	E	8	0	N/A	1				170	1	170				F		2		40	49		1	3	97
21K	73	1	2	48	1	180	170	6	30	0	171	3	0	4	0	-6	6	30	998	12	471	2002	2	1	42.917	K		0	N/A	1		3		147	12	156	12			F	F	2	54	0	49	0	1	1	97
57F	6	2	2	69	1	205	50		4		121	11	7	0						63	32	2002	2	1	209.285	F		1	N/A	1	2661			144	12					F		1		350	49		1		97
241G	41	1	2	68	1	5	145		2	1	159	4	7	0						42	47	2005	2	1	631.968	G	8	0	N/A	1	3770			148	1	154				F		2		40	49		1	1	97
12D	75	1	2	7	1	998	998		20	0	175	10	7	0						7	442	2000	3	4	70.207	D	89	2	N/A	1		5	130	162	1	144	12	2		F	F	54	3	40	49	0	1	2	1
180F	43	1	2	20	1	190	190	12	4	0	168	3	0	1	0	-13	13	98	998	59	34	2000	2	2	397.219	F	80	1	N/A	1	3693		130	152	12	160		1		F		2		0	50		1	3	97
204H	73	1	2	20	1	270	270	12	14	0	151	3	0	4	0	-13	13	91	998	24	401	2003	2	1	6237.29	H		0	N/A	1			144	155	12	144		1		F		2		0	50		1	1	97
40J	74	2	2	65	1	335	180	41	4	0	163	1	0	1	8	-44	45	1213	998	49	43	2008	2	1	8.639	J		2	N/A	1	3490		136	157	12	144		6		F		1		350	50		1	2	1
231G	41	2	2	86	1	270	180		1	0	152	11	6	0						12	3	2005	2	1	844.806	G	24	0	N/A	1	3614			158	12			1		F		1		350	51		1	1	97
81F	81	1	2	51	1	50	270	25	4	0	182	3	0	1	12	-33	35	602	998	19	3	2004	3	2	622.189	F		1	N/A	1	4049		163	159	11	176		2		F		2		340	52		1	2	1
102G	2	1	2	12	5	998	998		30	2	147	11	7	0						49	472	2005	2	4	103.578	G		0	N/A	5		1		155	12	164	12	2	1	F	F	61	88	350	52	350	1	1	97
142H	2	1	2	69	1	315	180	10	20	1	178	9	0	0						35	443	2000	2	1	358.389	H		0	N/A	1			120	161	11	154		1		F		2		330	52		1	1	97
138F	81	1	2	20	1	330	330	11	6	0	215	3	0	4	0	-10	10	118	998	6	54	2005	3	1	386.509	F		1	N/A	1				170	12	166				F		2		0	53		1	3	97
47K	2	1	2	83	1	240	355	26	31	4	274	1	0	1	-14	-23	27	1193	998	7	481	2001	3	4	28.596	K		1	N/A	1			179	173	1	188		2		F		2		30	53		2	1	0
30E	13	2	2	42	1	160	0	24	5	0	134	1	0	1	5	-31	31	358	998	49	46	2006	2	1	71.897	E		2	N/A	1	3470		112	147	12	144		1		F		1		350	53		1	2	1
101C	2	1	2	13	1	998	998		5	0	125	9	6	0						49	52	2008	2	1	44.282	C		1	N/A	1	2625		87	149	12	154		1		F		76		0	54		1	2	1
171H	73	2	2	29	3	998	998		14	0	188	10	7	0						20	401	2000	3	1	1185.18	H		1	N/A	3		1	104	142	12	156	6	2	2	F	B	54	1	0	54	190	1	1	97
15E	43	2	2	83	1	340	80	15	15	0	258	3	0	4	-2	-14	14	260	998	12	422	2003	2	4	265.168	E	56	1	N/A	1			154	170	12	180		1		F		1		10	55		1	3	97
97F	8	1	2	69	1	345	220	21	20	0	197	1	0	1	12	-14	18	843	998	6	441	2006	2	1	217.368	F		1	N/A	1			78	162	11	159		2		F		2		320	55		1	2	1
98E	82	2	2	48	1	100	0	25	4	0	126	1	0	1	0	-23	23	341	998	20	22	2008	2	1	46.223	E		1	N/A	1	3216		113	149	12	142		2		F		1		0	55		1	2	1
52E	11	2	2	45	3	998	998	21	4	2	186	9	0	0						14	6	2005	2	1	117.071	E		1	N/A	3	4094	2	46	163	12	160	11	2	3	F	L	46	46	350	55	340	1	3	97
88K	75	1	2	82	1	350	230	10	6	0	184	1	0	1	10	-11	15	124	998	35	49	2004	2	2	35.903	K	20	7	N/A	1		2	46	163	11	146	9	1	2	F	L	2	2	320	57	270	1	2	97
206F	43	2	2	51	1	80	270	54	4	0	159	1	0	1	10	-56	57	2141	998	54	35	2003	3	1	596.569	F	72	2	N/A	1	3508		102	154	12	150		3		F		1		350	57		1	2	3
80B	41	2	2	51	1	175	330		4	0	130	11	7	0						35	47	2001	2	1	18.431	B		6	N/A	1	2848			151	12					F		1		0	57		1	2	96
42E	43	2	2	82	1	20	245		31	27	202	4	7	0						20	481	2007	2	1	96.086	E	0	1	N/A	1			47	166	11	182		1		F		1		330	57		1	3	97
138F	78	1	2	20	1	90	90	14	14	0	127	11	0	0						20	402	2002	2	1	670.306	F	13	1	N/A	1			156	148	12	160		1		F		2		0	57		1	1	97
236F	13	1	2	66	1	90	190	13	21	0	237	1	0	1	-6	-10	12	214	998	12	461	2006	2	3	341.815	F		0	N/A	1			134	174	1	180		2		F		2		30	58		1	2	97
38B	48	2	2	51	1	260	90		15	0	201	4	4	0						37	421	2003	2	1	171.397	B	64	3	N/A	1			79	170	12	174		4		F		1		0	58		1	2	1
24K	74	1	2	51	1	160	10	49	20	0	198	1	0	1	0	-32	32	2052	998	6	441	2002	2	2	7.975	K		3	N/A	1		2	82	162	12	180	10	4	1	F	L	2	2	0	59	300	1	2	1
140F	43	2	2	88	1	0	90	28	15	0	247	1	0	1	-5	-14	15	998	998	20	421	2007	2	1	742.443	F	35	1	N/A	1			129	171	1	178		2		F		1		20	59		1	2	1
76D	74	1	2	81	1	0	180	16	20	0	187	1	0	1	0	-15	15	215	998	12	442	2003	4	4	15.1	D	0	1	N/A	1			151	162	12	152		1		F		2		0	59		1	2	1
164H	48	1	2	83	1	170	265	12	30	1	177	3	0	4	-2	-11	11	124	998	7	472	2000	2	1	702.107	H		0	N/A	1			74	155	12	160				F		2		10	60		1	3	97
41E	6	2	2	51	1	35	220		4	0	166	7	7	0						12	21	2005	2	1	71.77	E		2	N/A	1	3815	2	12	163	12	152	10	8		F	L	1	1	0	61	300	1	1	1
157E	2	2	2	52	1	290	180	25	4	0	158	1	0	1	5	-15	16	438	998	49	43	2008	2	1	326.559	E		1	N/A	1	3490		33	157	11	164		4		F		1		340	62		1	1	1
138A	45	1	2	83	1	355	95	13	14	1	174	1	0	1	-12	-32	34	198	998	2	405	2003	2	1	45.187	A		1	N/A	1			42	153	1	140		2		F		2		20	62		1	3	97
175E	75	2	2	51	1	250	90	33	14	0	198	1	0	1	12	-34	36	1018	998	49	403	2008	2	2	117.688	E	0	1	N/A	1			128	161	11	176		2		F		1		340	62		1	2	1
107F	4	1	2	83	1	35	170	12	4		109	3	0	4	-1	-8	8	68	998	49	32	2000	2	2	325.789	F		1	N/A	1	2403		250	146	12	152		6		F		2		10	63		1	3	97
34K	74	3	2	98	2	60	270	14	14	0	149	1	0	1	7	-12	14	139	998	37	402	2001	2	1	7.975	K		2	N/A	2			42	153	11	152		1		F		2		330	64		1	2	1
195C	75	2	2	51	1	50	280	32	14	0	183	3	0	4	10	-26	28	941	998	54	402	2007	2	2	34.003	C	64	3	N/A	1		2	148	157	11	171	9	2	1	F	L	1	1	340	64	270	1	2	1
239D	41	1	3	69	1	290	180		31		241	4		0						20	481	2008	3	1	36.777	D		1	N/A	1		3		173	12		12	3	1	F	F	2	3	350	64	0	1	3	97
79E	78	1	2	24	1	270	275	19	14	0	159	4	0	0						37	402	2007	2	1	228.919	E		2	N/A	1			60	156	12	178		8		F		2		0	64		1	1	1
73E	2	1	2	1	2	998	998	10	6	0	200	1	0	4	0	-10	10	117	998	58	39	2007	2	1	153.835	E		0	N/A	2		1	19	162	12	173	12	2	1	F	F	42	43	0	65	0	1	1	97
6F	6	1	2	86	1	280	180	27	20	1	214	1	0	1	12	-32	34	773	998	63	441	2004	2	1	259.957	F		2	N/A	1			130	160	11	158		2		F		2		340	65		1	2	1
243K	74	1	2	83	1	50	180	13	15	0	210	3	0	4	-3	-19	19	226	998	37	421	2007	4	4	7.975	K		1	N/A	1			56	170	12	180		1		F		2		10	66		1	2	1
15D	9	4	2	98	4	195	185		4	0	158	11	7	0						22	20	2004	2	1	59.198	D		0	N/A	4	3484	5		156	12		12			F	F	1	46	0	67	350	1	1	97
228E	12	1	2	20	1	95	95		14	23	187	4	7	0						2	405	2002	2	1	59.053	E		0	N/A	1			135	153	12	144		1		F		2		0	67		1	3	97
32G	13	2	2	82	1	180	80		6	0	123	11	6	0						22	32	2007	2	1	340.969	G		0	N/A	1	2700		88	152	11	152				F		1		340	67		1	1	97
94F	79	3	2	98	3	90	260		5	0	131	11		0						49	46	2004	3	1	68.406	F	0	1	N/A	3	2890	2		149	12					F	R	4	1	0	67		1	1	97
254F	12	2	2	69	1	70	330	15	4	0	150	3	0	4	0	-17	17	147	998	49	40	2007	2	1	160.45	F		0	N/A	1	3680	2		157	12	150				F	L	1	1	0	68		1	3	97
114F	45	1	2	69	1	20	270	19	4	0	138	3	0	1	9	-24	26	346	998	37	32	2002	2	1	244.512	F		1	N/A	1	3097		77	155	11	154		1		F		2		340	68		1	3	97
123K	41	2	2	69	1	155	5		4	2	113	11	7	0						49	32	2003	3	1	19.055	K	40	3	N/A	1	2502	2		146	12		5			F	B	1	3	350	68	160	1	2	1
138B	49	1	2	6	1	998	998	63	4	0	152	1	0	1	0	-63	63	3171	998	12	17	2002	9	1	9.584	B		6	N/A	1	3355		36	157	12	140		4		F		52		0	69		1	2	1
97J	76	1	2	73	1	345	350		4	0	165	4	7	0						20	2	2008	2	4	120.798	J		1	N/A	1	3555	2	8	157	12	140		9		F	F	2	60	10	70		1	1	97
174G	12	1	2	7	1	998	998	11	4	2	175	1	0	1	0	-11	11	99	998	19	21	2005	2	4	137.183	G		0	N/A	1	4026		30	158	12	157		9		F		54		0	71		1	2	1
104F	8	3	2	98	2	60	310	22	6	0	160	1	0	3	3	-19	19	358	998	12	17	2002	3	2	439.912	F		1	N/A	2	3502		52	157	12	152		2		F		2		350	71		1	0	1
114F	4	1	2	1	2	998	998	29	15	0	229	1	0	1	0	-29	29	866	998	20	421	2003	2	1	209.124	F		1	N/A	2		1	35	167	12	184	12	2	1	F	F	52	63	0	71	0	1	2	1
59G	75	1	2	20	1	0	10		5	0	108	7	7	0						20	39	2005	2	1	768.284	G	48	0	N/A	1	2354		2	143	12	150		6		F		2		350	71		1	1	97
252B	45	2	2	51	1	170	0	16	4	1	175	1	0	1	6	-35	36	197	998	19	18	2008	2	4	45.187	B		3	N/A	1	3509		25	157	12	150		8		F		1		350	72		1	2	1
118E	41	1	2	20	1	270	270	28	4	0	121	3	0	2	0	-35	35	405	998	49	32	2006	2	1	49.728	E	15	3	N/A	1	2530		110	146	12	154		1		F		2		0	74		1	1	97
222F	8	2	2	45	1	230	240		5	0	123	7	6	0						22	32	2003	2	2	214.247	F	0	1	N/A	1	2700		22	151	12	148		6		F		1		0	74		1	0	97
53K	41	2	2	69	1	245	90	13	5	0	125	3	0	3	2	-12	12	92	998	12	37	2004	4	1	19.055	K	48	3	N/A	1	2586		60	149	12	155		1		F		1		350	75		1	3	97
54H	74	2	2	20	1	270	270		4	0	145	11		0						6	43	2002	2	2	315.767	H		1	N/A	1	3118		126	153	12	156		1		F		1		0	75		1	3	97
253K	74	1	2	14	2	998	998	11	4	0	152	1	0	1	0	-11	11	84	998	12	17	2002	2	1	7.975	K		1	N/A	2	3392	1	146	156	12	146	12	1		F	F	61	88	0	76	0	1	3	97
67E	4	2	2	98	2	195	5		4	0	116	7	7	0						12	37	2000	2	4	183.567	E		2	N/A	2	2564		28	147	12	158		5		F		3		10	76		1	2	4
256C	48	1	2	20	1	180	180		20	0	211	11		0						37	441	2008	2	1	154.897	C	56	0	N/A	1				169	12	132				F		2		0	76		1	3	97
106F	12	1	2	20	2	0	10	13	14	3	174	1	0	1	4	-21	21	153	998	2	405	2004	2	1	134.352	F		1	N/A	2		1	112	152	12	154	12	1	9	F	F	3	2	350	77	10	1	3	97
25F	41	2	2	69	1	280	180	32	4	0	162	1	0	4	4	-22	22	725	998	18	22	2007	2	1	112.873	F	72	1	N/A	1	3502		121	156	12	167		2		F		1		350	77		1	2	1
35G	13	1	2	24	1	180	180		4	0	185	8	6	0						14	6	2007	2	1	83.503	G		0	N/A	1	4135		150	164	12	150		2		F		2		0	78		1	1	1
4K	74	2	2	50	1	0	190	21	4	0	165	1	0	4	0	-32	32	351	998	13	12	2002	2	1	7.975	K		2	N/A	1	3602		32	154	12	158		4		F		1		0	79		1	3	97
34C	4	2	2	98	2	190	330		4	1	154	7	6	0						20	2	2002	2	1	11.723	C		0	N/A	2	3389		18	158	12	162		1		F		1		350	79		1	3	97
235K	74	2	2	83	1	260	0	19	3	0	126	4	0	0						30	49	2000	2	1	7.975	K		4	N/A	1	2682		49	151	1	140		2		F		1		40	79		1	2	1
199E	45	1	2	86	1	90	350	23	30	0	136	3	0	1	8	-21	22	348	998	41	471	2006	2	1	147.711	E		1	N/A	1			123	148	11	156		1		F		2		340	80		1	3	97
42D	74	2	2	98	1	245	175	40	4	0	148	1	0	1	5	-31	31	1098	998	49	40	2008	2	1	25.627	D		1	N/A	1	3263		146	157	12	170		2		F		1		350	80		1	2	1
202A	79	1	2	11	1	270	270		4	0	116	98	7	0						37	31	2006	2	1	13.287	A		4	N/A	1	2751		136	151	12	136		2		F		2		0	80		1	2	1
37K	78	1	2	20	1	0	10	23	31	7	236	1	0	1	0	-35	35	552	998	20	481	2004	3	1	63.91	K	89	1	N/A	1			137	167	12	176		2		F		2		0	81		1	1	1
132H	76	1	2	13	1	998	998	11	15	0	263	9	0	0						12	422	2003	2	2	262.978	H	89	0	N/A	1			86	170	12	180		1		F		76		0	82		1	1	97
17E	73	1	2	24	1	0	0	24	31	2	239	4	0	0						12	481	2008	2	1	331.925	E		3	N/A	1			101	145	12	180		2		F		2		0	83		1	2	6
65A	81	1	2	68	1	0	150		20	0	198	4	8	0						37	441	2003	2	1	12.484	A		5	N/A	1			51	168	1	168		4		F		2		30	83		1	2	1
191J	75	2	2	68	1	270	40	29	4	0	147	1	0	4	-16	-28	32	685	998	20	37	2005	2	1	34.003	J	16	3	N/A	1	3315	2	72	152	1	144	3	2	2	F	R	1	1	30	84	90	1	2	1
137F	13	1	2	6	1	998	998	16	14	0	210	1	0	1	0	-16	16	245	998	21	401	2002	2	1	141.79	F		1	N/A	1		2	45	158	12	155	12	1	1	F	F	42	50	0	84	0	1	3	97
154H	2	1	2	1	1	998	998		5	0	155	7	6	0						48	45	2000	2	1	385.695	H		0	N/A	1	3500		4	147	12	146		3		F		68		0	85		1	2	1
48F	75	2	2	83	1	55	175	17	2	0	140	1	0	3	-7	-19	20	183	998	22	18	2004	2	1	219.111	F	64	1	N/A	1	3091		68	150	1	144		2		F		1		20	88		1	2	1
165C	4	2	2	86	1	230	125	36	4	0	127	1	0	1	11	-31	33	916	998	35	43	2008	2	1	12.539	C		1	N/A	1	2804		115	152	11	145		2		F		1		340	89		1	2	1
116C	75	2	2	69	2	998	998		14	0	171	10	7	0						49	402	2006	7	1	34.003	C	80	4	N/A	2		1	41	155	12	158	11	2	8	F	F	52	1	0	90	340	1	2	1
45H	12	1	2	98	1	270	90	25	14	0	208	3	0	4	0	-32	32	568	998	20	403	2005	2	2	1203.99	H		0	N/A	1			93	159	12	148		2		F		2		0	13		1	3	97
138H	74	1	2	24	1	270	270	25	14	0	161	3	0	4	0	-32	32	424	998	12	402	2001	2	4	245.566	H		0	N/A	1			134	154	12	170		1		F		2		0	13		1	1	96
15C	48	2	2	51	1	355	170	27	4	0	169	1	0	4	-4	-24	24	529	998	12	21	2007	2	2	445.81	C	56	1	N/A	1	3649		97	165	12	160		2		F		1		10	13		1	2	1
171F	8	2	2	69	1	175	25	21	4	0	155	1	0	1	6	-32	32	291	998	7	41	2000	2	4	229.545	F		3	N/A	1	3385		68	158	12	140		2		F		1		350	14		1	2	1
127H	48	1	2	20	1	0	0	18	4	0	142	1	0	4	0	-16	16	211	998	37	32	2005	3	4	390.434	H		0	N/A	1	3177		49	155	12	164		1		F		2		0	14		1	3	97
63F	75	1	2	86	1	90	0	13	14	0	188	1	0	1	8	-9	12	209	998	20	401	2000	2	2	226.751	F	64	7	N/A	1		2	98	142	11	154	9	1	1	F	L	2	2	320	14	270	1	3	97
206D	75	1	2	68	1	180	320	21	31	0	216	1	0	4	-6	-18	19	415	998	20	481	2002	2	1	46.125	D	8	0	N/A	1			115	167	1	182		2		F		2		20	14		1	3	97
10G	45	3	2	98	2	185	90	28	20	0	214	1	0	1	0	-22	22	722	998	63	441	2003	2	4	966.3	G		1	N/A	2		3	110	161	12	164	12			F	F	2	52	0	14	0	1	2	1
146K	2	1	2	28	1	270	270	23	14	0	153	1	0	1	0	-23	23	418	998	12	402	2004	3	1	49.524	K		4	N/A	1			65	153	12	146		2		F		2		0	14		1	2	1
51F	79	1	2	28	1	90	90	17	20	0	201	3	0	2	0	-25	25	266	998	7	442	2007	5	1	254.753	F		0	N/A	1			109	161	12	150		1		F		2		0	14		1	3	97
137E	2	2	2	69	1	300	180	25	20	0	195	3	0	1	5	-28	28	545	998	49	442	2008	3	1	99.184	E		1	N/A	1			160	168	12	160		2		F		1		350	14		1	1	1
103G	2	1	2	20	1	0	15		5	0	142	7	7	0						48	38	2008	2	1	174.471	G		0	N/A	1	3064		6	154	12	126		3		F		2		0	14		1	1	97
62G	76	1	2	2	1	998	998		4	0	118	11	7	0						49	32	2006	4	4	369.983	G	89	1	N/A	1	2530	2		147	12	152	11		1	F	L	46	46	0	14	320	1	3	97
8F	82	1	2	24	6	210	270		20	0	187	10	7	0						12	442	2003	2	4	48.321	F		1	N/A	6		1		162	12	154	12			F	F	6	2	0	14	0	1	2	1
65E	12	1	2	28	1	0	0	11	4	0	121	1	0	1	0	-12	12	68	998	7	20	2005	2	4	67.668	E		0	N/A	1	2584		142	147	12	142		2		F		2		0	15		1	1	97
162E	45	1	2	89	2	10	150	21	4	0	138	1	0	1	-6	-17	18	277	998	37	32	2001	2	1	229.458	E		2	N/A	2	3329	1	45	155	1	150	10	1	2	F	L	2	3	20	15	290	1	3	97
162E	48	4	2	98	4	270	270	11	4	0	117	1	0	1	0	-19	19	63	998	12	37	2003	3	2	229.246	E	0	0	N/A	4	2564	3	130	149	12	152	6	1	4	F	B	5	3	0	15	190	1	3	97
270G	75	1	2	20	1	0	0	20	14	0	198	3	0	4	0	-19	19	316	998	2	405	2008	2	1	465.763	G	24	0	N/A	1				154	12	158		1		F		2		0	15		1	1	97
120F	2	2	2	65	1	250	180	19	14	0	196	1	0	1	4	-20	20	296	998	63	402	2005	2	1	155.733	F		2	N/A	1			84	158	12	168		1		F		1		350	15		1	1	1
75J	48	1	2	24	1	270	270	17	14	0	195	1	0	1	0	-20	20	243	998	14	401	2002	3	1	178.61	J	113	0	N/A	1			74	160	12	174		2		F		2		0	15		1	3	97
199E	41	1	2	84	1	90	250	27	4	0	124	3	0	1	-4	-22	22	398	998	35	50	2008	2	1	77.047	E	48	0	N/A	1	2627		114	148	12	146		2		F		2		10	15		1	2	1
224D	48	1	2	68	1	160	310	33	3	0	113	1	0	4	-9	-25	27	763	998	55	36	2009	2	1	197.22	D	72	1	N/A	1	2467		99	147	1	144		3		F		2		20	15		1	2	1
186B	9	2	2	51	1	80	270	60	4	0	141	3	0	4	9	-51	52	2244	998	7	43	2006	3	2	28.346	B		5	N/A	1	3106	2		153	12		6	4	2	F	B	1		350	15	190	1	2	1
113C	11	1	2	2	1	998	998	53	4	0	151	1	0	1	9	-52	53	1889	998	12	17	2006	3	1	41.629	C		3	N/A	1	3307		72	158	12	148		3		F		42		350	15		1	2	1
133F	74	1	2	2	1	998	998		4	0	157	98	7	0						35	39	2005	2	4	69.424	F		1	N/A	1	3321	2	45	155	11	140	7	2	3	F	L	54	54	320	15	200	1	2	1
24H	43	1	2	28	1	180	180	14	4	0	146	1	0	1	0	-13	13	111	998	55	33	2005	2	1	1249.94	H	56	0	N/A	1	3181		150	155	12	150		1		F		2		0	16		1	3	97
17G	43	1	2	20	1	10	10	13	4	0	115	1	0	4	0	-15	15	81	998	49	32	2007	2	1	1264.1	G	80	0	N/A	1	2530			147	12	150		3		F		2		0	16		1	3	97
65F	8	1	2	33	1	185	185	13	4	0	137	3	0	4	0	-16	16	99	998	21	24	2001	2	2	217.348	F		2	N/A	1	3022		102	150	12	138		1		F		2		0	16		1	2	1
112F	78	1	2	68	1	180	340	17	30	0	150	1	0	4	-6	-16	17	282	998	12	471	2003	2	1	225.2	F	16	1	N/A	1			98	148	1	150		1		F		2		20	16		1	2	1
55H	8	1	2	84	1	260	65	4	14	0	180	3	0	4	0	-7	7	13	998	2	404	2003	2	2	688.915	H		0	N/A	1				151	12					F		2		0	16		1	1	97
70F	78	2	2	83	1	155	265	20	4	0	134	1	0	1	-2	-10	10	233	998	35	47	2001	2	1	348.31	F	56	0	N/A	1	2754		148	150	12	164		1		F		1		10	16		1	3	97
166G	12	2	2	28	1	145	150	16	14	0	194	1	0	1	0	-12	12	218	998	49	401	2005	3	1	126.911	G		0	N/A	1		3	172	157	12	172	9	1	1	F	L	1	88	0	16	280	1	1	97
156D	45	1	2	68	1	10	130	15	4	0	110	3	0	4	-10	-17	20	162	998	37	31	2001	2	1	65.269	D		2	N/A	1	2515			147	1	148		3		F		2		30	16		1	2	1
178G	8	1	2	50	1	270	70	22	2	0	124	1	0	1	-4	-21	21	289	998	20	22	2008	2	4	351.511	G		0	N/A	1	2991		134	148	12	138		2		F		2		10	16		1	2	1
222G	13	2	2	20	1	180	180	16	4	0	120	1	0	1	0	-22	22	133	998	12	37	2006	2	1	82.156	G		0	N/A	1	2676		109	147	12	142		1		F		1		0	16		1	1	1
176C	41	1	2	68	2	998	998	29	4	0	168	1	0	4	0	-29	29	596	998	59	34	2008	2	1	19.34	C		1	N/A	2	3795	1	40	154	12	160	1	2	2	F	R	52	2	0	16	30	1	2	3
167H	73	1	2	8	1	998	998	38	6	0	143	1	0	1	0	-38	38	940	998	6	52	2002	2	1	2502.08	H		1	N/A	1			40	148	12	148		3		F		42		0	16		1	1	1
162F	41	1	2	68	1	0	150	31	4	0	120	3	0	1	-13	-37	39	626	998	12	37	2006	2	1	190.104	F	8	0	N/A	1	2676		115	147	1	145		2		F		2		20	16		1	1	1
168H	2	1	2	7	1	998	998	11	4	0	151	9	0	0						32	42	2005	2	4	137.823	H		0	N/A	1	3428		14	153	12	150		1		F		50		0	16		1	1	97
191B	11	1	2	24	1	75	75		20	0	192	4	8	0						37	441	2001	3	1	38.51	B		5	N/A	1			35	168	12	150		9		F		2		0	16		1	2	1
56G	12	1	2	68	1	215	350		4	0	155	7	7	0						20	2	2003	2	4	116.805	G		0	N/A	1	3389		36	156	1	152		9		F		2		40	16		1	1	97
80H	12	1	2	13	1	998	998	13	14	0	209	9	0	0						20	403	2002	2	1	297.577	H		0	N/A	1			119	158	12	174		1		F		76		350	16		1	1	97
247G	13	1	2	13	1	998	998		20	0	185	11		0						7	442	2007	2	1	130.08	G		0	N/A	1			140	162	12	140				F		76		0	16		1	1	97
181K	45	1	2	14	1	998	998	18	4	0	112	9	0	0						63	31	2000	3	2	38.621	K		3	N/A	1	2478	2	152	145	12	152	12	1	1	F	F	44	43	0	16	0	1	2	1
193F	74	1	2	68	1	160	290		14	0	167	11	7	0						37	403	2008	4	1	150.818	F		1	N/A	1		2		158	1	150	3	1	1	F	R	2	2	40	16	90	1	2	1
144H	75	1	2	20	1	180	180		15	0	215	11		0						7	422	2001	4	1	2165.49	H	24	1	N/A	1			133	157	12	162				F		2		0	16		1	3	97
189G	74	1	2	86	1	230	180	21	4	0	161	1	0	1	3	-16	16	322	998	7	26	2008	3	1	432.31	G		0	N/A	1	3355	2	74	157	12	157	9	1	1	F	L	2	2	350	17	270	1	2	1
229E	11	1	2	24	1	270	275	15	4	0	125	3	0	1	-3	-17	17	185	998	35	43	2006	6	1	104.264	E		1	N/A	1	2509		56	147	12	138		3		F		2		10	17		1	2	1
18C	82	2	2	83	1	70	180	22	14	0	218	1	0	1	-6	-16	17	534	998	2	404	2007	2	1	4.357	C		0	N/A	1			154	157	1	154		2		F		1		20	17		1	2	1
47K	82	2	2	86	1	90	340	18	6	0	217	3	0	1	3	-17	17	299	998	6	54	2004	3	1	4.376	K		1	N/A	1		2	126	170	12	172	9	2	1	F	L	1	1	350	17	270	1	2	1
1F	78	1	2	32	1	180	180	24	4	0	124	1	0	4	0	-18	18	418	998	7	20	2005	5	1	97.587	F	98	1	N/A	1	2634		29	147	12	152		5		F		2		0	17		1	2	1
71H	49	1	2	20	1	90	90	16	4	0	116	3	0	4	0	-20	20	130	998	7	20	2001	2	1	728.996	H		0	N/A	1	2585		91	147	12	136		1		F		2		0	17		1	3	97
32H	5	1	2	20	1	60	50	16	4	0	149	3	0	1	-4	-22	22	163	998	63	34	2005	2	1	1374.93	H	56	0	N/A	1	3281		42	153	12	156		2		F		2		10	17		1	2	1
169K	2	1	2	68	1	5	135	21	14	0	209	1	0	1	-12	-20	23	544	998	49	401	2004	2	2	52.867	K		1	N/A	1			105	157	1	156		1		F		2		30	17		1	2	1
60E	4	3	2	64	1	185	310	39	4	0	151	1	0	4	0	-27	27	952	998	12	17	2000	2	4	79.185	E		0	N/A	1	3333	3	128	157	12	160	12	2		F	F	1	51	0	17	0	1	2	1
30E	81	2	2	83	1	120	240	25	4	0	141	3	0	1	-10	-28	30	505	998	49	40	2001	5	4	110.949	E		1	N/A	1	2998		158	153	1	158		2		F		1		20	17		1	1	1
163E	43	1	2	68	1	180	330	34	4	0	120	1	0	1	-11	-29	31	702	998	37	31	2009	3	1	142.454	E	16	1	N/A	1	2687		144	149	1	148		3		F		2		20	17		1	2	1
129C	81	1	2	1	2	998	998	43	5	0	111	1	0	1	0	-43	43	975	998	49	49	2006	2	4	43.322	C		3	N/A	2		1	45	144	12	154	12	4	7	F	F	41	45	0	17	0	1	2	1
180G	4	2	2	24	1	150	150	63	14	0	134	1	0	4	0	-49	49	2289	998	49	404	2006	2	1	956.763	G		0	N/A	1	2943			153	12	160		2		F		1		0	17		1	3	97
128C	78	1	2	28	1	270	270	57	2	0	122	1	0	4	0	-54	54	1687	998	37	31	2007	2	1	66.652	C		2	N/A	1	2886		108	151	12	162		3		F		2		0	17		1	2	1
66H	2	1	2	7	2	998	998	12	4	0	150	9	0	0						51	43	2000	2	1	665.726	H		0	N/A	2	3245	1	24	150	12	146	12	1	3	F	F	88	63	0	17	0	1	1	97
16C	3	1	2	2	1	998	998		4	0	150	11		0						20	37	2006	6	1	16.821	C		4	N/A	1	3316	2		151	11					F	L	42	42	340	17		1	2	96
157G	4	1	2	2	1	998	998		4	0	144	7	6	0						12	23	2008	2	1	877	G		0	N/A	1	3181	2	16	155	12	160	12	1	1	F	L	46	57	10	17	0	1	3	97
31H	4	1	2	1	1	998	998		4	0	117	11	7	0						7	20	2001	2	1	402.818	H		2	N/A	1	2585	2		147	12	152	12		1	F	F	63	51	10	17	10	1	2	1
154B	9	1	2	69	1	200	90		2	0	129	11	7	0						54	38	2005	2	1	19.724	B		0	N/A	1	2840			148	11					F		3		340	17		1	2	1
75G	11	1	2	13	1	998	998		3	0	121	9		0						69	54	2008	2	4	219.184	G		0	N/A	1	2700		88	145	12	136				F		76		0	17		1	3	97
81F	73	1	2	15	1	998	998		20		184	98	7	0						21	441	2001	2	1	646.772	F		2	N/A	1				159	1			6		F		77		40	17		1	1	96
107F	73	2	2	88	1	180	270	11	20	0	182	3	0	3	-7	-11	13	118	998	7	442	2005	2	1	717.122	F		1	N/A	1			65	162	1	146		1		F		1		30	18		1	2	1
94G	82	2	2	69	1	200	90	12	2	0	153	3	0	4	4	-12	13	112	998	35	48	2007	2	1	114.22	G		1	N/A	1	3222		92	154	11	136				F		1		340	18		1	3	97
59K	79	2	2	68	1	10	150	16	4	0	128	1	0	1	-5	-13	14	218	998	49	32	2009	3	1	8.872	K		0	N/A	1	2723		102	152	1	158		1		F		1		20	18		1	3	1
97E	81	2	2	69	1	350	220	17	4	0	149	3	0	4	3	-16	16	189	998	63	34	2006	2	1	433.938	E		2	N/A	1	3281		66	153	12	160		1		F		1		350	18		1	3	97
23E	11	2	2	86	1	180	90	12	4	0	151	3	0	1	6	-17	18	128	998	22	22	2007	3	1	84.603	E		2	N/A	1	3305		110	154	11	150		1		F		1		340	18		1	3	97
106F	81	2	2	86	1	180	90	18	4	0	132	3	0	4	14	-17	22	385	998	35	43	2009	2	5	298.86	F		1	N/A	1	2897		141	154	11	145		2		F		1		320	18		1	2	1
154H	49	2	2	21	2	270	270	19	2	0	113	3	0	1	0	-24	24	183	998	37	31	2001	2	1	250.548	H	0	1	N/A	2	2496	1	110	147	12	142	6	2	5	F	B	3	1	0	18	180	1	3	97
231C	12	2	2	71	1	265	180	29	4	0	163	1	0	1	5	-26	26	630	998	20	2	2008	2	1	36.277	C		2	N/A	1	3649	2	118	157	12	138	8	2	1	F	L	1	1	350	18	250	1	2	1
11E	75	1	2	68	1	10	150	27	4	0	141	1	0	1	-13	-23	26	699	998	48	38	2004	3	2	129.165	E	16	1	N/A	1	3085		152	148	1	152		2		F		2		30	18		1	2	1
100B	12	1	2	50	1	10	170	41	31	0	291	1	0	1	-11	-62	63	2105	998	12	481	2002	3	1	24.23	B		5	N/A	1		2	162	173	12	198	3	3	2	F	R	2	2	10	18	100	1	1	1
14G	2	1	2	2	1	998	998		4	0	133	9	6	0						52	46	2009	2	1	85.075	G		0	N/A	1	2944		98	153	12	154		1		F		68		10	18		1	1	97
102E	3	1	2	11	1	350	350		3	0	115	11	7	0						69	54	2006	5	1	43.424	E		1	N/A	1	3340	2		147	12		10			F	L	2	4	10	18	300	1	2	1
138F	6	1	2	79	2	998	998		15	0	201	11	7	0						37	421	2003	2	1	171.401	F	40	1	N/A	2		1		169	12		3	2	1	F	R	68	2	0	18	80	1	2	1
110G	8	1	2	13	1	998	998	13	4	0	115	9	0	0						49	32	2007	2	1	354.114	G	56	0	N/A	1	2530		42	146	12	154		1		F		72		0	18		1	3	97
101J	11	1	2	32	1	320	325	19	21	0	300	4	0	0						12	461	2009	10	1	41.629	J		2	N/A	1		2	64	174	12	164	12	4	1	F	R	2	54	0	18	10	1	1	1
146H	12	2	2	83	1	120	265		2	0	139	11	7	0						12	3	2001	2	1	623.104	H		0	N/A	1	3066		98	154	1	144		3		F		1		20	18		1	1	1
185K	75	1	2	88	1	90	180		4	0	131	11	7	0						30	40	2000	3	1	31.684	K	97	5	N/A	1	2861	2		150	12	146	6	3	4	F	B	2	3	10	18	180	1	2	96
262F	75	2	2	76	1	270	310		4	0	145	98	7	0						6	43	2005	2	1	323.608	F		1	N/A	1	3273	2	45	153	1	150	4	1	1	F	R	1	1	20	18	110	1	1	97
15G	78	2	2	69	1	110	0		4	0	150	8	7	0						20	37	2007	2	1	894.156	G		0	N/A	1	3122		84	152	12	160		2		F		1		350	18		1	1	97
142K	81	1	2	1	1	998	998	31	14	0	174	9	0	0						55	401	2005	5	2	18.863	K		3	N/A	1			23	154	12	152		2		F		52		0	18		1	2	1
1C	73	1	2	98	2	998	998	14	2	0	122	1	0	3	-7	-12	14	180	998	20	16	2004	2	1	34.13	C		2	N/A	2	2617	1	140	145	1	140	4	1	3	F	R	56	2	30	19	110	1	1	1
226H	49	1	2	24	1	170	170	15	4	0	146	1	0	4	0	-15	15	140	998	49	40	2004	2	3	315.309	H			N/A	1	3086		102	154	12	152		1		F		2		0	19		1	3	97
136E	43	1	2	20	1	260	270	18	4	5	119	3	0	4	0	-17	17	174	998	12	37	2009	3	1	106.118	E	113	1	N/A	1	2623			147	12					F		2		0	19		1	3	97
28D	75	1	2	88	1	270	0	15	31	0	279	3	0	4	-6	-16	17	322	998	7	482	2002	2	1	43.896	D	64	1	N/A	1		2		174	1	180	9			F	L	2	2	20	19	270	1	3	97
111H	8	2	2	88	1	300	35	11	4	0	142	3	0	1	-2	-11	11	80	998	64	33	2001	3	2	668.746	H	32	0	N/A	1	3102		144	151	12	144		1		F		1		10	19		1	3	97
42D	41	2	2	69	1	25	275	11	4	0	190	3	0	3	4	-11	12	119	998	12	16	2003	2	1	22.87	D	72	1	N/A	1	3946	2		162	11	154				F	L	1	1	340	19		1	1	96
251E	11	1	2	86	1	180	90	25	4	0	144	1	0	1	10	-18	21	476	998	41	50	2006	2	1	146.962	E		1	N/A	1	3320	2	78	153	11	148	10	1	1	F	L	2	2	330	19	310	1	2	1
100G	8	2	2	69	1	280	195	28	2	0	113	1	0	1	13	-23	26	597	998	12	13	2001	2	1	655.435	G	32	0	N/A	1	2462		124	144	11	140		2		F		1		330	19		1	3	97
50G	45	1	2	28	1	10	10	23	4	7	114	3	0	4	0	-27	27	307	998	49	32	2007	4	1	534.008	G		0	N/A	1	2530		154	146	12	154		2		F		2		0	19		1	3	97
25G	81	1	2	11	1	340	150	35	2	0	153	1	0	1	0	-30	30	797	998	35	48	2008	2	1	557.129	G		1	N/A	1	3222	2	96	154	12	148	12	2		F	F	2	68	0	19	0	1	2	1
45E	75	1	2	88	1	270	0	24	2	0	128	3	0	2	-19	-32	37	400	998	20	22	2007	2	1	53.013	E	64	1	N/A	1	2991		70	146	1	136		2		F		2		30	19		1	2	1
61E	5	2	2	79	1	190	240		2	0	120	11		0						37	31	2006	2	1	527.883	E	48	1	N/A	1	2654	2		151	12		2		1	F	R	1	1	10	19	50	1	2	1
77F	13	1	2	8	1	998	998	15	4	0	157	9	0	0						20	2	2004	3	1	80.628	F		1	N/A	1	3389	2	147	157	12	147	12	1		F	F	57	57	0	19	0	1	1	97
72D	41	1	2	20	1	90	90		14	0	139	11	7	0						2	403	2002	2	1	20.463	D		0	N/A	1				148	12			2		F		2		0	19		1	1	1
210H	48	1	2	28	1	0	0		2	0	113	8	7	0						37	31	2001	2	1	1179.98	H	64	0	N/A	1	2496		155	147	12	160		2		F		2		0	19		1	3	97
86C	48	3	2	98	3	160	90		6	0	129	98	7	0						22	32	2004	2	1	684.025	C	8	0	N/A	3	2700		98	151	11	144		1		F		2		330	19		1	2	1
59C	72	1	2	24	1	180	180		14	0	202	11	7	0						51	401	2006	7	1	5.545	C		1	N/A	1		2		163	12	160	11	6	1	F	L	2	54	0	19	340	1	0	1
151E	76	1	2	2	1	998	998		4		135	9	7	0						35	43	2009	3	4	143.786	E		1	N/A	1	2897	2	80	153	12	154	9	2	1	F	L	88	88	0	19	270	1	2	1
16F	43	2	2	20	1	180	180	9	4	0	153	3	0	1	0	-13	13	58	998	35	47	2005	2	4	689.279	F	32	1	N/A	1	3101			155	12	144				F		1		0	20		1	3	97
1G	74	2	2	11	1	90	250	13	4	0	118	1	0	1	0	-14	14	103	998	49	32	2006	5	4	37.973	G		0	N/A	1	2530		95	147	12	152		1		F		1		0	20		1	1	97
287H	12	2	2	77	1	270	180	19	4	0	157	3	0	1	3	-15	15	257	998	20	2	2005	2	1	679.077	H		0	N/A	1	3389		154	156	12	154		1		F		1		350	20		1	2	1
30C	48	1	2	1	1	998	998	10	4	0	149	1	0	4	0	-10	10	79	998	30	40	2008	2	1	178.61	C		1	N/A	1	3191		22	153	12	140		3		F		52		0	20		1	2	1
95C	74	2	2	98	2	70	270	10	2	0	149	3	0	4	3	-9	10	83	998	12	3	2002	2	4	9.623	C	0	0	N/A	2	3066			153	11	150				F		1		340	20		1	1	97
39C	48	3	2	98	3	240	90	15	4	0	119	3	0	4	9	-15	17	141	998	12	37	2008	2	1	178.61	C	0	1	N/A	3	2623		33	148	11	150		2		F		1		330	20		1	2	1
92C	11	1	2	68	1	180	330	24	14	0	194	1	0	1	-7	-19	20	694	998	51	401	2005	2	1	41.629	C		1	N/A	1			74	163	1	154		2		F		2		20	20		1	2	1
131F	3	1	2	11	3	998	998	22	4	0	157	1	0	1	0	-22	22	335	998	35	39	2004	3	1	122.536	F		1	N/A	3	3310	1	38	156	12	156	10	2	2	F	L	52	2	0	20	290	1	1	97
150H	76	1	2	28	1		0	17	2	0	119	3	0	4	0	-22	22	180	998	20	16	2001	3	1	888.814	H	40	0	N/A	1	2617		115	145	12	148		1		F		2		0	20		1	2	1
95K	45	2	2	66	1	280	180	26	31	0	257	3	0	4	0	-24	24	737	998	12	481	2002	4	4	38.621	K		1	N/A	1				174	12	190		1		F		1		0	20		1	3	97
142F	13	1	2	1	1	998	998	51	14	0	201	1	0	1	0	-51	51	2265	998	2	404	2005	3	1	139.755	F		1	N/A	1			38	157	12	158		3		F		42		0	20		1	2	1
178B	12	1	2	86	1	315	230	41	4	0	153	1	0	1	30	-51	59	1542	998	18	7	2001	2	1	24.23	B		3	N/A	1	3368	2	154	156	11	156	9	3	2	F	L	2	2	330	20	260	1	2	1
201C	43	1	2	1	1	998	998	59	4	0	122	1	0	1	0	-59	59	1883	998	24	7	2007	2	1	42.007	C	40	3	N/A	1	2805		22	148	12	160		3		F		42		0	20		1	2	1
254A	43	2	2	50	1	90	280	61	4	0	139	1	0	1	10	-59	60	2302	998	41	50	2006	2	1	36.206	A	89	0	N/A	1	3589		108	153	12	148		3		F		1		350	20		1	3	1
12E	3	2	2	83	1	310	80		4	0	114	11		0						49	32	2007	3	1	23.679	E		1	N/A	1	2530			146	12	146				F		1		10	20		1	1	97
140E	3	2	2	28	2	220	20	17	4	0	115	9	0	0						49	32	2000	2	1	28.689	E		1	N/A	2	2403	1	92	146	12	144		1		F	F	3	1	10	20		1	1	1
17K	48	1	2	1	2	998	998		15	0	266	11	7	0						13	421	2004	2	1	195.341	K		1	N/A	2		1		173	12	180	12	1	6	F	F	88	51	0	20	0	1	2	1
158F	43	2	2	81	1	240	90	16	4	0	132	1	0	1	8	-14	16	236	998	52	34	2000	2	1	688.436	F	0	2	N/A	1	3075		117	150	11	158		1		F		1		330	21		1	3	97
5K	48	1	2	48	1	110	180	11	21	0	254	1	0	1	-1	-8	8	149	998	12	461	2006	14	1	134.163	K	72	0	N/A	1		2	61	174	12	182	3	1	2	F	R	2	2	10	21	90	1	1	97
21H	12	2	2	48	1	15	0	19	2	0	134	1	0	4	-3	-17	17	212	998	21	24	2001	2	4	652.031	H		0	N/A	1	2958		82	141	12	140		2		F		1		10	21		1	3	97
104E	13	1	2	88	1	250	320	13	4	0	158	1	0	1	-12	-14	18	171	998	22	20	2005	2	1	85.306	E		2	N/A	1	3484	2	50	157	1	130	3	2	2	F	R	2	2	40	21	90	1	2	96
45D	4	2	2	69	1	215	85	19	15	0	205	3	0	4	6	-18	19	393	998	54	421	2005	2	1	18.412	D		1	N/A	1		2		169	11	180	12			F	F	1	3	340	21	0	1	2	1
227C	45	1	2	20	1	270	270	31	21	45	219	1	0	1	0	-23	23	1106	998	20	461	2008	2	2	91.963	C		0	N/A	1			97	170	12	180		5		F		2		0	21		1	2	1
112E	49	2	2	69	1	120	0	34	4	0	148	1	0	1	5	-26	26	715	998	49	40	2009	2	1	124.131	E		1	N/A	1	3263		109	157	12	156		2		F		1		350	21		1	2	1
126F	12	2	2	69	1	320	180	31	2	0	129	1	0	3	5	-28	28	566	998	22	18	2001	2	1	153.242	F		1	N/A	1	3091	2	104	142	12	148		2		F	F	1	3	350	21		1	2	96
171E	2	2	2	65	1	30	180	30	4		116	1	0	1	15	-25	29	587	998	7	20	2000	3	1	315.985	E		1	N/A	1	2515		77	147	11	144		2		F		1		330	21		1	1	1
15F	13	1	2	1	1	998	998	29	31	0	215	1	0	1	0	-29	29	860	998	20	481	2001	2	1	103.025	F		1	N/A	1			45	167	12	175		4		F		42		0	21		1	1	1
105K	2	1	2	51	1	350	205	33	4	0	162	1	0	1	11	-31	33	1017	998	18	2	2002	4	1	24.948	K		2	N/A	1	3567		106	158	11	140		3		F		2		340	21		1	1	97
147K	81	2	2	20	1	195	205	22	4	0	158	1	0	1	0	-51	51	333	998	6	41	2000	2		24.164	K		3	N/A	1	3474	2	120	158	12	148	3	2		F	F	1	54	0	21	80	1	2	1
33F	6	1	2	45	2	260	250		4	0	148	10	7	0						55	33	2003	2	1	122.083	F	105	0	N/A	2	3181	3		155	12		11	1	1	F	L	3	54	350	21	340	1		97
283J	11	1	2	79	1	80	90	56	2	0	170	4	0	0						20	9	2010	2	2	41.629	J		2	N/A	1	3750		148	162	1	148		9		F		2		20	21		1	2	1
265G	13	1	2	13	1	998	998		4	0	130	9	7	0						20	22	2005	2	1	114.333	G		0	N/A	1	3216		127	149	12	134		1		F		76		0	21		1	1	97
53H	49	2	2	24	1	90	95		3	0	125	8	7	0						30	42	2001	2	1	587.886	H		1	N/A	1	2923	2	41	150	12	150	6	1	1	F	L	1	54	0	21	180	1	2	1
250G	75	1	2	2	1	998	998	27	4	14	150	9	0	0						20	37	2007	2	1	335.442	G	56	1	N/A	1	3122		23	152	12	156		2		F		51		0	21		1	2	1
110C	79	1	2	11	1	270	270		4	0	161	8	7	0						34	35	2006	2	1	8.834	C		0	N/A	1	3472		107	157	12	160		2		F		2		0	21		1	2	1
146H	49	1	2	20	1	90	90	12	6	0	143	3	0	1	0	-14	14	92	998	6	52	2002	3	2	713.072	H		2	N/A	1			134	150	12	134		1		F		2		0	22		1	3	97
55E	6	2	2	86	1	115	30	10	14		174	3	0	4	5	-15	16	98	998	52	401	2002	2	1	82.434	E		1	N/A	1		2		147	11		9	2	2	F	L	1	1	340	22	280	1	2	1
42H	13	1	2	7	1	998	998	16	31	0	193	1	0	4	3	-16	16	226	998	23	481	2000	2	4	279.81	H		1	N/A	1			18	167	12	181		1		F		54		350	22		1	0	97
156H	11	1	2	20	1	110	110	16	6	0	124	3	0	1	0	-20	20	144	998	12	37	2002	2	1	582.76	H		0	N/A	1	2759		124	147	12	134		1		F		2		0	22		1	1	97
215F	41	1	2	20	1	270	270	21	4	0	139	1	0	4	0	-20	20	290	998	7	43	2000	7	2	714.33	F	56	1	N/A	1	2937		125	153	12	154		2		F		2		0	22		1	2	1
179F	43	1	2	7	1	998	998	25	14	0	189	1	0	1	-12	-22	25	766	998	14	401	2003	2	1	242.823	F	80	0	N/A	1			122	155	1	164		1		F		54		30	22		1	2	1
181E	11	1	2	24	1	90	90	31	4	0	153	1	0	1	0	-31	31	669	998	22	22	2007	4	1	93.111	E		2	N/A	1	3305		145	154	12	145		2		F		2		0	22		1	2	1
14E	6	1	2	6	1	280	260		31	0	301	10		0						20	482	2007	2	1	31.277	E	72	7	N/A	1		2		173	12		12			F	F	2	4	0	22	0	1	3	97
87J	6	1	2	1	1	998	998		2	0	154	11	8	0						12	3	2010	2	2	18.149	J		3	N/A	1	9999			159	12			3		F		51		0	22		1	2	1
12G	76	1	2	13	1	998	998		30	0	208	11	7	0						37	471	2008	2	1	295.986	G		0	N/A	1				170	12	174		6		F		72		0	22		1	3	97
264E	41	4	2	98	5	998	998	15	31	0	217	1	0	4	3	-15	15	225	998	35	481	2004	4	1	36.629	E	105	1	N/A	5		4	42	172	12	180	12	9	9	F	F	54	3	350	23	10	1	0	97
190H	41	1	2	20	1	270	270	14	4	0	123	3	0	1	0	-16	16	102	998	35	43	2005	3	1	442.363	H	48	1	N/A	1	2635		155	145	12	155		1		F		2		0	23		1	2	1
92G	43	2	2	69	1	40	270	32	14	0	121	1	0	1	8	-22	23	720	998	49	404	2007	4	1	980.336	G	56	0	N/A	1	2679		112	153	11	150		2		F		1		340	23		1	2	4
159C	2	2	2	69	1	155	5	18	4	0	163	1	0	1	5	-26	26	236	998	35	39	2006	4	1	51.678	C		1	N/A	1	3359	3	87	155	12	152	12	1		F	F	1		350	23	0	1	1	1
18G	73	1	2	83	1	70	180	33	4	0	115	1	0	1	-15	-26	30	776	998	20	39	2007	3	1	414.031	G		2	N/A	1	2531	2	126	144	1	144	3	2	1	F	R	2	2	30	23	90	1	2	1
273E	12	2	2	69	1	0	165	33	4	0	158	1	0	1	-12	-32	34	782	998	22	20	2008	2	1	94.139	E		1	N/A	1	3477		181	156	1	156		3		F		1		20	23		1	2	1
76K	48	2	2	66	1	280	170	30	14	0	167	3	0	4	7	-40	41	735	998	55	401	2003	3	2	163.828	K	0	2	N/A	1			145	154	12	160		2		F		1		350	23		1	2	1
108K	79	2	2	51	1	180	350	34	30	0	160	1	0	1	0	-45	45	906	998	49	472	2001	2	4	23.311	K		2	N/A	1			54	150	12	170		2		F		1		0	23		1	2	1
111K	49	2	2	52	1	180	0	50	4	0	151	1	0	4	0	-76	76	1669	998	42	31	2002	2	3	5.216	K		4	N/A	1	3210		76	148	12	140		6		F		1		0	23		1	2	1
108E	6	1	2	88	1	0	90		4	0	148	11	7	0						55	33	2008	2	1	55.145	E	48	1	N/A	1	3253			155	1			2		F		2		30	23		1	2	1
203D	41	1	2	2	1	998	998		2	0	187	11	7	0						42	46	2000	3	1	20.061	D	40	1	N/A	1	3935			158	12			2		F		50		0	23		1	1	1
113K	72	1	2	11	1	180	185		4	0	120	11	3	0						7	20	2002	2	1	25.959	K		4	N/A	1	2645	2	142	147	12	142	12	2		F	F	2	57	0	23	0	1	0	97
44E	73	1	2	68	1	270	50	14	2	0	124	1	0	4	-7	-11	13	147	998	20	22	2006	3	1	447.192	E		1	N/A	1	2991			148	1	144		1		F		2		30	24		1		97
19E	11	2	2	88	1	0	90	13	4	0	158	3	0	1	-2	-14	14	111	998	22	20	2006	2	1	234.345	E		0	N/A	1	3477		78	157	12	154		1		F		1		10	24		1	1	1
292H	11	1	2	86	1	265	180	19	4	0	155	1	0	1	3	-15	15	238	998	22	20	2000	2	1	943.907	H		0	N/A	1	0	2	54	156	12	148	9	1	1	F	L	2	63	350	24	280	1	3	97
261D	48	2	2	69	1	225	90	13	4	0	154	1	0	3	3	-15	15	114	998	22	20	2002	2	1	1783.47	D	64	1	N/A	1	3384		64	156	12	156		1		F		1		350	24		1	3	97
41G	13	2	2	88	1	180	270	13	5	0	150	1	0	4	-2	-12	12	111	998	7	25	2008	3	1	136.926	G		0	N/A	1	3156		33	151	12	153		7		F		1		10	24		1	1	97
253F	13	1	2	98	1	175	120	21	20	0	198	1	0	3	0	-20	20	374	998	6	441	2003	2	1	238.972	F		0	N/A	1		3	122	162	12	122		1		F	F	2	51	0	24		1	1	1
56F	78	2	2	69	1	240	100	22	4	0	162	1	0	4	5	-26	26	322	998	30	46	2003	2	1	130.116	F	61	1	N/A	1	3156	2	33	151	12	141	12	4	3	F	F	1	3	350	24	0	1	2	1
85G	81	2	2	69	1	300	180	35	4	0	137	1	0	1	10	-27	29	903	998	52	46	2008	2	1	1019	G		1	N/A	1	2943		148	153	11	158		2		F		1		340	24		1	1	1
179E	9	1	2	66	1	260	180	30	4		154	3	0	3	18	-32	37	901	998	14	17	2001	2	1	627.266	E		7	N/A	1	3351		148	156	11	148		2		F		2		330	24		1	2	1
21D	81	2	2	98	1	180	0	53	14	0	191	1	0	1	0	-63	63	2371	998	2	405	2005	2	2	33.855	D		1	N/A	1			102	152	12	158		3		F		1		0	24		1	3	96
62G	4	1	2	6	1	998	998		2	0	131	11	7	0						37	31	2007	2	1	291.809	G		0	N/A	1	2886		156	151	12	156				F		57		0	24		1	3	97
76F	8	1	2	7	2	998	998	24	14	0	238	9	0	0						2	404	2004	3	1	244.098	F	80	2	N/A	2		3	130	151	12	160	3	2	2	F	R	59	59	10	24	80	1	2	1
175D	6	1	2	7	2	90	230	16	31	0	282	1	0	1	-5	-13	14	320	998	12	481	2003	2	1	46.353	D		1	N/A	2		1	97	174	1	203		2	9	F	F	2	63	20	25		1	3	97
211F	75	1	2	69	1	300	180	15	4	0	141	1	0	1	6	-16	17	177	998	48	38	2003	3	1	177.643	F	56	1	N/A	1	3085		146	148	11	156		1		F		2		340	25		1	3	97
71C	81	1	2	86	1	90	0	16	4	0	121	1	0	4	15	-18	23	185	998	12	37	2005	2	1	8.664	C		0	N/A	1	2677	2	29	149	11	156	9	3	1	F	L	2	2	320	25	260	1	2	1
97C	73	1	2	24	1	0	350	36	2	0	124	3	0	1	0	-46	46	705	998	20	22	2006	2	1	72.24	C		1	N/A	1	2815		114	148	12	134		2		F		2		0	25		1	1	1
59F	45	2	2	69	1	190	90		30	0	182	11	7	0						20	473	2006	3	4	302.695	F		0	N/A	1			94	153	12	158		1		F		1		350	25		1	3	97
140G	73	1	2	11	1	0	10		4	0	150	98	7	0						20	37	2006	3	1	325.139	G		0	N/A	1	3316		125	152	12	138		4		F		2		0	25		1	1	1
99F	8	2	2	51	1	85	275	13	14	0	197	1	0	4	2	-10	10	139	998	35	402	2008	3	4	388.397	F		1	N/A	1			47	156	12	166		4		F		1		350	26		1	3	97
5F	49	2	2	52	1	270	90	21	14	0	191	3	0	4	0	-25	25	346	998	2	405	2002	2	1	140.789	F		1	N/A	1			150	153	12	150		1		F		1		0	26		1	3	97
90F	2	1	2	2	1	998	998	56	4	0	140	1	0	1	0	-56	56	1945	998	49	40	2002	2	4	162.227	F		2	N/A	1	3086	2	36	154	12	158	0	4	2	F	T	42	42	0	26	998	1	1	1
35K	48	2	2	73	1	310	0		14	0	188	98	7	0						49	401	2008	4	1	254.731	K	97	1	N/A	1			106	157	12	162		1		F		1		10	26		1	2	1
216J	75	2	2	51	1	0	180		31	48	294	4	7	0						23	481	2003	4	1	29.106	J	105	1	N/A	1			67	182	12	184		3		F		1		350	26		1	2	1
87E	82	1	2	6	1	998	998		20	18	201	7	7	0						7	442	2008	2	1	77.978	E		1	N/A	1		2		165	12	154	12	9	3	F	F	54	2	0	26	0	1	3	97
89A	82	1	2	9	1	998	998	10	4	0	118	1	0	4	0	-10	10	65	998	49	32	2007	2	2	7.029	A		2	N/A	1	2530		17	147	12	142		9		F		54		0	27		1	2	1
243E	75	1	2	7	1	998	998	17	14	0	173	1	0	1	-6	-16	17	259	998	2	403	2006	2	1	198.2	E	89	1	N/A	1			159	149	1	162		1		F		54		20	27		1	2	1
48G	43	1	2	8	1	998	998	22	4	0	149	1	0	1	4	-22	22	322	998	22	22	2006	2	1	679.28	G	89	0	N/A	1	3419		108	154	12	148		1		F		54		350	27		1	3	97
124E	78	2	2	69	1	320	180	18	4	0	130	3	0	1	8	-22	23	224	998	63	32	2007	2	1	187.214	E	21	1	N/A	1	2701		128	149	11	150		1		F		1		340	27		1	2	1
103E	5	2	3	51	1	10	210	26	14	0	159	3	0	4	4	-25	25	503	998	37	402	2007	3	1	161.397	E	0	0	N/A	1		2		156	12	160	6			F	B	1	3	350	27	170	1		1
179H	11	1	2	7	1	998	998	19	15	16	222	4	0	0						12	422	2000	6	1	693.703	H		0	N/A	1			150	166	1	168		2		F		54		30	27		1	1	1
98F	13	1	2	11	1	0	175	17	4	0	152	3	0	1	0	-17	17	194	998	12	17	2003	2	1	80.628	F		1	N/A	1	3336		141	158	12	146		1		F		2		0	28		1	2	1
214C	9	1	2	32	2	998	998	17	15	0	242	9	0	0						12	422	2006	4	1	63.439	C		7	N/A	2		1	102	170	12	164	6	1	3	F	B	46	2	350	28	170	1	2	97
1C	73	2	2	98	1	320	270		4	0	120	98	7	0						12	37	2007	3	1	34.13	C		1	N/A	1	2636		26	149	11	128		9		F		1		340	28		1	1	1
108F	48	2	2	69	1	310	180	26	14	0	179	1	0	4	6	-32	32	521	998	2	404	2000	4	1	1075.02	F		1	N/A	1			33	151	12	169		8		F		1		350	29		1	2	1
42E	45	2	2	83	1	80	170	14	4	0	143	1	0	4	-2	-13	13	117	998	35	39	2008	4	1	94.164	E		1	N/A	1	3028	2	34	156	12	154	3	6	1	F	R	1	1	10	29	100	1	2	1
6E	41	2	2	51	1	350	180	23	4	0	168	1	0	1	3	-19	19	446	998	6	51	2007	6	1	33.471	E		0	N/A	1	3632		65	160	12	160		1		F		1		350	29		1	2	97
264G	12	1	2	1	3	998	998	21	4	0	163	1	0	1	-4	-21	21	405	998	20	2	2008	2	1	58.226	G		1	N/A	3	3555	1	16	158	12	152	12	2		F	F	42	43	10	29	0	1	3	97
76D	72	1	2	8	1	998	998	64	4	0	182	1	0	1	0	-64	64	3174	998	19	21	2000	2	1	25.781	D		3	N/A	1	4001		106	159	12	160		4		F		54		0	30		1	2	1
272J	12	1	2	2	1	998	998		30	0	179	10	7	0						20	473	2006	2	1	36.277	J		5	N/A	1		2		153	12	160	3		2	F	R	46	46	350	30	80	1	3	97
114J	72	2	2	69	1	290	180		4	0	118	11	7	0						12	37	2009	4	1	13.864	J		3	N/A	1	2623			148	11	146		2		F		1		340	30		1	2	1
161H	73	1	2	20	1	120	90	12	14	0	181	3	0	4	0	-14	14	130	998	59	401	2000	2	1	1343.42	H		0	N/A	1			27	156	12	160		3		F		2		0	31		1	1	97
109F	72	2	2	90	2	998	998	21	4	0	182	1	0	1	0	-21	21	349	998	19	14	2001	3	1	265.575	F		1	N/A	2	3986	1	32	159	12	158	12	1	1	F	L	52	1	0	31	350	1	2	1
206E	43	2	2	83	1	0	90	33	20	0	187	1	0	1	-8	-23	24	1050	998	49	442	2005	4	1	267.409	E	72	1	N/A	1		2	122	168	1	160	3	3	1	F	R	1	1	20	31	90	1	2	1
159G	75	1	2	20	1	180	180		4	0	156	11		0						48	34	2009	2	1	445.356	G	56	0	N/A	1	3275		146	146	12	154				F		2		0	31		1	3	97
169G	73	1	2	7	1	998	998	32	30	0	188	1	0	1	0	-32	32	871	998	49	472	2008	4	1	453.007	G		0	N/A	1			134	161	12	164		2		F		54		0	32		1	1	1
38G	43	2	2	68	1	90	220	6	14	0	158	3	0	4	-5	-8	9	43	998	12	402	2008	2	1	705.808	G	48	0	N/A	1				155	1	158		1		F		1		30	32		1	2	1
51C	9	1	2	69	1	220	90	19	21	0	227	3	0	4	6	-18	19	426	998	12	461	2004	2	1	22.636	C		0	N/A	1		2		173	11	172		9		F	F	2	3	340	32		1	3	97
90E	79	1	2	69	1	50	270	19	4	0	160	3	0	4	3	-20	20	256	998	20	37	2008	2	1	65.698	E		1	N/A	1	3436		40	152	12	158		6		F		2		350	32		1	2	1
40D	72	1	2	86	1	270	180	21	6	0	145	1	0	1	12	-20	23	300	998	48	38	2003	2	1	28.567	D		1	N/A	1	3165	2	58	146	11	147	9	1	1	F	L	2	2	330	32	260	1	2	1
100F	75	2	2	77	1	140	90	15	4	0	143	3	0	4	14	-25	29	209	998	30	40	2003	2	1	212.937	F	32	1	N/A	1	2818	2	133	152	11	150	12	1		F	F	1	3	330	32	0	1	2	1
105E	78	1	2	68	1	270	50	38	4	0	133	3	0	4	-17	-29	34	1474	998	49	32	2009	3	1	152.727	E	8	1	N/A	1	2723	2		151	1	148	12			F	F	2	3	30	32	0	1	2	1
13D	78	2	2	69	1	145	5	37	4	0	102	1	0	1	17	-46	49	712	998	52	35	2000	4	1	58.755	D	72	1	N/A	1	2437		53	146	11	148		3		F		1		340	32		1	3	1
12E	5	1	2	86	1	60	330		5	0	106	11		0						49	48	2006	2	2	1127.48	E		1	N/A	1	2340	2		144	12					F	U	2	63	350	32		1	3	97
97D	49	1	2	7	1	998	998		14	0	205	11	7	0						20	403	2004	3	1	20.613	D		1	N/A	1		2		158	1	158	6			F	B	54	54	40	32	170	1	2	96
165G	3	2	2	24	1	120	120		20	0	199	11		0						37	441	2007	2	1	113.433	G		0	N/A	1		2		169	12		6			F	L	1	3	0	33	190	1	1	97
6C	45	1	2	86	1	270	165	10	2	0	123	3	0	4	7	-12	14	92	998	37	31	2006	3	1	47.684	C		1	N/A	1	2716	2		151	11	146	9		2	F	L	2	2	330	34	270	1	2	1
246H	75	1	2	7	1	998	998	24	14	0	202	1	0	1	-4	-24	24	490	998	58	401	2001	2	2	1547.51	H	80	1	N/A	1			150	152	12	170		1		F		54		10	34		1	2	1
169E	79	2	2	69	1	320	180		6	0	173	11	7	0						41	53	2008	2	1	66.218	E		1	N/A	1				162	12	150		1		F		1		350	34		1	2	1
274F	43	2	2	86	1	90	0	24	4	0	138	1	0	2	13	-16	21	651	998	37	32	2001	2	1	612.93	F	72	1	N/A	1	3075		92	155	11	148		2		F		1		320	35		1	1	97
276H	12	1	2	13	1	998	998		14	0	158	9	6	0						24	401	2003	2	1	537.3	H		0	N/A	1			104	156	12	142		1		F		76		0	35		1	3	97
122G	11	2	2	83	1	345	90	15	14	0	154	1	0	1	-2	-13	13	154	998	12	402	2009	4	1	240.993	G		1	N/A	1			90	154	12	150		1		F		1		10	36		1	2	97
174D	2	1	2	2	1	998	998	26	20	0	190	1	0	4	0	-26	26	685	998	7	442	2003	4	4	47.222	D		2	N/A	1			39	162	12	158		3		F		42		0	36		1	1	1
118D	75	2	2	51	1	0	170		14	0	185	11	7	0						37	401	2001	4	3	38.639	D	64	3	N/A	1			36	151	12	160		9		F		1		10	36		1	2	1
138F	49	2	2	69	1	110	0	30	14	0	181	1	0	1	10	-26	28	822	998	23	401	2001	2	1	468.047	F		2	N/A	1		2	147	143	11	150	6	2	1	F	L	1	1	340	37	180	1	1	1
136K	12	2	2	52	1	190	20	58	14	0	158	1	0	1	10	-56	57	2402	998	24	401	2007	2	1	29.321	K		3	N/A	1			150	156	12	150		2		F		1		350	37		1	2	1
25E	41	1	2	24	3	998	998	22	4	0	147	9	0	0						30	40	2008	2	1	34.861	E	64	1	N/A	3	3202	1	114	150	12	160	12	2		F	F	46	2	0	37	0	1	2	1
10H	76	1	2	2	1	998	998	17	16	9	266	1	0	1	8	-15	17	698	998	20	431	2001	6	2	313.699	H	89	1	N/A	1			62	167	11	176		1		F		44		330	38		1	1	97
14E	76	1	3	79	1	10	80	18	31	14	271	3	0	4	-8	-23	24	482	998	20	481	2006	3	1	131.283	E	56	1	N/A	1		2	171	171	1	180	3	1	2	F	R	2	2	20	38	90	1	1	1
236C	41	1	3	86	1	0	270		31		241	11	7	0						12	481	2006	5	1	19.34	C	40	1	N/A	1				170	11					F		2		330	38		1	3	97
247K	45	2	2	52	1	40	0		31	0		11	7	0						7	482	2001	2	1	45.09	K		1	N/A	1				185	12	200		2		F		1		0	38		1	3	97
50K	48	2	2	69	1	230	95	26	14	0	191	1	0	1	3	-17	17	550	998	2	405	2004	3	1	134.163	K	72	1	N/A	1		2	119	153	12	164	12	2	3	F	F	1	68	350	39	0	1	2	1
58F	12	2	2	69	1	330	215	30	20	0	190	1	0	1	3	-20	20	767	998	20	442	2003	3	1	91.822	F		1	N/A	1			94	159	12	156		3		F		1		350	39		1	2	1
8G	41	2	2	98	1	100	170	20	3	0	122	3	0	1	-9	-24	26	253	998	69	54	2004	2	1	145.804	G	48	1	N/A	1	2679	2	96	146	1	147	3	1	1	F	R	1	1	20	39	80	1	1	1
129G	13	2	2	20	1	30	35	20	2	0	153	1	0	4	0	-27	27	264	998	20	36	2006	2	1	82.156	G		0	N/A	1	3461		104	156	12	160		2		F		1		0	39		1	2	1
90C	81	2	2	98	1	340	190	41	6	0	152	3	0	4	7	-37	38	1132	998	63	36	2008	2	2	17.329	C		3	N/A	1	3333			156	12	154		3		F		1		350	39		1	2	1
128F	9	2	2	89	2	998	998	23	20	0	176	9	0	0						49	442	2000	2	1	314.452	F			N/A	2		1	37	159	12	170	12	5	3	F	L	51	1	0	39	350	1	1	1
3C	49	1	2	6	1	998	998		5	0	117	9	7	0						49	49	2006	3	1	10.057	C		2	N/A	1		2	30	142	12	156	0	3	3	F	T	51	88	0	39	998	1	2	1
129J	82	2	2	24	1	0	0		4	11	187	4	7	0						12	16	2007	2	4	4.357	J		2	N/A	1	4129		107	164	12	152		1		F		1		0	39		1	2	1
31E	9	1	3	20	1	90	90	17	21	34	225	1	0	4	0	-13	13	326	998	20	461	2003	3	1	268.223	E		0	N/A	1			180	170	12	182		3		F		2		0	40		1	1	97
146E	6	4	2	98	3	310	320	34	4	0	131	1	0	1	5	-27	27	660	998	30	40	2004	4	1	35.85	E	32	1	N/A	3	2818		104	150	12	136		2		F		1		350	40		1	2	1
112D	45	2	2	51	1	345	165	35	4	0	110	1	0	1	0	-33	33	680	998	37	31	2002	2	3	151.393	D		1	N/A	1	2564	2	50	147	12	156	3	2	1	F	R	1	51	0	40	90	1	2	1
256K	41	1	2	20	1	270	270	30	16	0	254	1	0	1	0	-47	47	1106	998	20	431	2007	5	1	20.061	K		1	N/A	1			76	173	12	180		2		F		2		0	40		1	2	1
159D	82	2	2	65	1	90	25	11	4	0	120	1	0	4	2	-14	14	76	998	35	43	2004	2	4	5.164	D		1	N/A	1	2584	3	40	147	12	150	9	6	1	F	L	1	1	350	41	270	1	3	1
142C	2	2	2	20	1	0	0	14	4	0	140	1	0	4	0	-15	15	133	998	49	40	2002	4	4	94.226	C		1	N/A	1	3086		150	154	12	152		1		F		1		0	42		1	1	97
69F	3	2	2	28	1	330	330		4	0	145	11		0						35	39	2001	4	1	78.867	F		1	N/A	1	3084	2	80	152	12	150	6			F	B	1	3	10	42	180	1	1	97
73B	78	2	2	51	1	80	270		4	7	187	8	7	0						12	16	2007	2	1	74.856	B	69	1	N/A	1	4129		31	163	12	153		9		F		1		0	42		1	2	1
19E	49	1	2	86	1	210	90	7	4	0	181	3	0	4	4	-7	8	52	998	6	51	2007	2	1	93.043	E		0	N/A	1	3998			160	11	156				F		2		330	43		1	2	1
152E	4	1	2	69	1	225	100	24	14	0	165	4	0	0						53	405	2006	2	1	86.032	E		1	N/A	1			81	149	12	162		2		F		2		350	43		1	2	1
2G	78	1	2	2	3	998	998		4	0	149	10	7	0						49	40	2006	2	1	252.696	G	80	1	N/A	3	3108	2	152	154	12	152	12	1	1	F	L	88	57	0	43	350	1	2	1
65G	75	2	2	98	1	350	90	12	14	0	207	1	0	1	-2	-14	14	128	998	12	401	2005	4	1	324.713	G	40	0	N/A	1			162	155	12	162		1		F		1		10	44		1	2	1
245E	12	2	2	86	1	270	205	14	4	0	158	1	0	3	8	-9	12	215	998	22	20	2008	2	2	103.899	E		1	N/A	1	3477	2	80	157	11	154	9	1	2	F	L	1	1	320	44	270	1	2	1
71E	73	2	2	83	1	250	340	26	14	0	158	1	0	1	-4	-22	22	473	998	14	402	2008	2	1	143.85	E		2	N/A	1			110	155	12	154		1		F		1		10	44		1	2	1
81E	4	2	2	20	1	30	30	24	4	0	140	3	0	4	0	-26	26	333	998	20	37	2000	2	1	128.673	E		0	N/A	1	3077		132	151	12	156		2		F		1		0	44		1	3	97
52D	41	1	2	2	1	998	998	31	14	0	170	1	0	1	0	-31	31	772	998	55	401	2005	3	1	28.246	D	48	1	N/A	1			45	154	12	160		2		F		52		0	44		1	3	1
48K	81	2	2	98	2	190	60	52	4	0	184	1	0	4	6	-32	33	2332	998	12	16	2003	3	2	20.352	K		3	N/A	2	3946		117	164	12	158		3		F		1		350	44		1	2	1
70G	5	1	2	13	1	998	998		14	0	147	11	6	0						55	402	2008	3	2	522.172	G		0	N/A	1				155	12	156				F		76		0	44		1	0	97
248K	45	1	2	7	1	998	998		31	0	232	10	7	0						12	481	2007	2	2	45.09	K		4	N/A	1		2		171	12	190	12			F	F	42	42	0	44	10	1	2	1
91H	76	1	2	13	1	998	998		14	0	173	11		0						55	401	2002	2	4	941.098	H		0	N/A	1				154	12					F		76		0	44		1	3	97
131G	79	1	2	20	1	0	10	18	4	0	165	1	0	4	0	-13	13	260	998	20	2	2006	2		428.864	G	105	1	N/A	1	3477		25	157	12	140		9		F		2		0	45		1	3	97
22F	12	2	2	83	1	170	270	17	15	0	225	3	0	1	-4	-23	23	301	998	7	422	2004	3	2	62.237	F		0	N/A	1			107	165	12	168		1		F		1		10	45		1	1	97
59F	12	1	2	46	2	998	998	27	4	0	153	1	0	1	-5	-27	27	601	998	22	22	2005	3	1	81.032	F		2	N/A	2	3425	1	105	152	12	150	3	2	1	F	R	54	2	10	45	80	1	2	1
22J	78	1	2	50	1	10	170	36	4	0	139	1	0	1	0	-39	39	849	998	22	18	2001	2	2	69.485	J	80	0	N/A	1	3116		82	150	12	164		3		F		2		0	45		1	2	1
153B	2	1	2	60	1	80	285		4		151	4	8	0						37	32	2001	2	2	39.176	B		3	N/A	1	3329		96	154	12	152		4		F		2		350	46		1	2	1
124F	6	1	2	28	1	230	230		4		111	11	7	0						41	35	2000	2	1	218.374	F		1	N/A	1	2537			147	12			2		F		2		10	46		1	3	97
1H	76	1	2	13	1	998	998	10	21	0	282	9	0	0						23	461	2003	7	1	104.566	H	105	0	N/A	1			118	173	12	184		1		F		76		0	46		1	3	97
150H	82	2	2	86	1	270	180	15	20	0	194	3	0	1	5	-14	15	228	998	37	441	2001	2	2	337.648	H		0	N/A	1			158	168	11	170		1		F		1		340	47		1	0	1
251E	12	1	2	69	1	290	180	11	14	0	210	1	0	1	2	-10	10	129	998	12	401	2006	7	1	80.578	E		1	N/A	1			137	156	12	166		1		F		2		350	47		1	1	1
43F	4	1	3	83	1	215	0	20	20		188	1	0	1	-3	-18	18	364	998	6	441	2004	3	1	296.855	F		1	N/A	1		2	143	163	12	182	5	2	1	F	R	2	2	10	47	160	1	2	1
108E	8	3	2	98	2	40	215	18	30	0	201	1	0	4	0	-18	18	343	998	35	471	2008	4	1	98.438	E	89	1	N/A	2			33	157	12	172		5		F		1		0	47		1	2	1
113B	41	1	2	86	1	270	180	22	4	0	167	1	0	3	10	-17	20	506	998	59	34	2000	2	1	18.417	B	48	0	N/A	1	3638		106	153	11	150		2		F		2		330	47		1	1	97
32B	73	2	2	65	1	10	270	38	20		179	1	0	1	17	-47	50	1287	998	20	442	2003	2	1	21.107	B		4	N/A	1			132	159	11	160		3		F		1		340	47		1		1
4K	9	3	2	98	2	145	180		14	0	142	11	7	0						12	402	2002	2	1	18.334	K		0	N/A	2				154	12	158				F		1		10	47		1	3	97
67K	48	2	2	69	1	190	90	17	15	0	227	1	0	1	3	-15	15	323	998	23	421	2000	3	1	149.815	K	80	1	N/A	1			142	167	12	180		1		F		1		350	49		1	3	97
39H	43	1	2	28	1	0	0	37	4	0	150	1	0	4	0	-31	31	878	998	52	34	2002	2	1	615.017	H	72	1	N/A	1	3075		107	150	12	160		3		F		2		0	49		1	2	1
111G	4	1	2	98	1	175	125		4	0	152	7	7	0						12	17	2001	2	4	1172.86	G		0	N/A	1	3343			158	12	160		6		F		2		0	49		1	3	97
94G	81	1	2	1	1	998	998		4	0	148	10	7	0						48	38	2009	2		465.16	G		0	N/A	1	3064	2		150	12	140	12	1		F	F	60	43	0	49	0	1	1	97
19E	5	1	2	50	1	160	350	19	14	0	195	3	0	4	3	-19	19	334	998	49	401	2007	2	4	187.553	E		2	N/A	1			110	158	12	148		2		F		2		350	50		1	1	1
246E	41	1	2	28	1	180	180	31	4	0	128	1	0	1	0	-27	27	548	998	49	32	2009	2	1	89.257	E	56	1	N/A	1	2723		156	151	12	156		2		F		2		0	50		1	1	1
84K	79	1	2	83	1	150	265	24	4	0	161	3	0	4	-9	-25	27	476	998	19	18	2004	2	1	12.889	K		3	N/A	1	3509		110	153	1	160		1		F		2		20	50		1	2	1
98G	48	1	2	69	1	100	0	13	4	0	146	1	0	4	8	-14	16	148	998	63	34	2007	2	1	1394	G	32	1	N/A	1	3142		86	156	11	150		1		F		2		330	51		1	2	1
51C	48	2	2	68	1	0	140	18	31	0	229	3	0	4	-10	-17	19	476	998	7	482	2008	2	1	183.203	C	16	2	N/A	1				173	1	180				F		1		30	51		1	3	97
50K	6	1	2	68	1	240	15	23	15		239	3	0	4	-11	-19	22	844	998	49	422	2002	4	1	19.583	K		1	N/A	1				168	1			3		F		2		30	51		1	2	1
39F	13	2	2	69	1	160	0	26	4	0	116	1	0	1	4	-24	24	355	998	7	20	2001	2	1	89.587	F		2	N/A	1	2585		90	147	12	144		2		F		1		350	52		1	2	1
56G	41	1	2	20	1	0	0	25	4	0	114	1	0	1	0	-24	24	339	998	49	32	2006	5	1	387.343	G	80	1	N/A	1	2530		150	146	12	150		2		F		2		0	52		1	2	1
163G	49	2	2	69	1	320	180	13	6	0	141	3	0	4	2	-13	13	104	998	6	52	2007	2	1	137.9	G		7	N/A	1			85	148	12	150		1		F		1		350	53		1	3	97
74F	11	2	2	83	1	115	250	13	4	0	131	3	0	1	-8	-22	23	187	998	55	35	2008	2	1	143.405	F		1	N/A	1	2723		44	153	1	144		2		F		1		20	53		1	2	1
179H	13	1	2	86	1	85	0		31	0	233	4	7	0						7	482	2004	2	1	335.772	H		0	N/A	1		2	124	173	11	188	3		1	F	R	2	51	330	53	90	1	3	97
65G	72	1	2	3	1	998	998	15	14	0	164	1	0	4	-5	-14	15	180	998	49	402	2007	4	1	681.761	G		7	N/A	1		2	37	155	1	150	12	3	1	F	R	54	54	20	54	10	1	2	1
121G	8	1	2	68	1	70	205		2	0	147	11	7	0						49	44	2005	3	1	636.4	G	16	0	N/A	1	3470		42	152	12	150		1		F		2		10	54		1	3	97
104H	76	2	2	98	3	998	998	14	4	0	158	1	0	1	0	-14	14	131	998	14	17	2002	2	4	545.314	H	89	0	N/A	3	3387		144	157	12	165		1		F		44		0	56		1	3	97
117E	49	2	2	20	1	0	0	15	31	0	222	3	0	4	0	-16	16	209	998	49	482	2006	4	5	82.097	E		1	N/A	1			130	169	12	180		1		F		1		0	56		1	2	1
72E	8	2	2	69	1	245	85	18	14	0	148	1	0	1	4	-21	21	207	998	37	402	2004	2	2	120.071	E	48	1	N/A	1			65	153	12	149		1		F		1		350	56		1	2	1
58B	81	2	2	51	1	10	180	34	4	0	146	1	0	4	-11	-61	62	737	998	37	32	2004	2	1	21.515	B		6	N/A	1	0		40	155	12	156		9		F		1		10	56		1	2	96
260E	41	1	2	20	1	90	90		4	0	105	11	6	0						49	51	2007	2	1	54.943	E	32	1	N/A	1	2288			148	12			1		F		2		0	56		1	1	1
259F	13	1	2	86	1	90	0	15	15	0	214	3	0	4	8	-21	22	234	998	7	422	2003	4	1	150.506	F		1	N/A	1			86	157	11	160		1		F		2		340	57		1	1	97
268E	11	1	2	7	1	998	998	40	30	0	182	1	0	1	-20	-35	40	1708	998	20	473	2008	2	2	151.927	E		1	N/A	1			152	153	1	160		2		F		58		30	57		1	2	1
155F	13	1	2	13	1	998	998		15	0	229	9	6	0						20	421	2001	2	1	134.38	F		2	N/A	1		2	36	167	12	180	9	6	1	F	L	76	76	0	57	270	1	3	97
150G	41	1	2	83	1	340	90		4		126	11	6	0						20	22	2009	3	1	282.438	G	24	0	N/A	1	3216			149	1			1		F		2		20	57		1	2	97
101F	41	1	2	1	1	998	998	30	5	0	119	1	0	1	0	-30	30	491	998	41	35	2003	2	3	171.382	F		1	N/A	1	2716		110	147	12	144		2		F		54		0	58		1	3	97
76F	12	2	2	86	1	180	90	15	20	0	175	3	0	1	7	-20	21	175	998	7	442	2001	2	1	113.029	F		1	N/A	1		3	56	162	11	162	3	1	1	F	R	1	3	340	60	90	1	3	97
46J	74	2	2	65	1	240	0	25	14	0	196	3	0	4	-5	-31	31	569	998	48	402	2006	2	1	9.623	J		2	N/A	1			92	158	12	150		2		F		1		10	60		1	2	1
57F	73	1	2	20	1	270	270	12	21	0	240	4	0	0						20	461	2000	2	1	294.173	F		1	N/A	1			182	170	12	182		1		F		2		0	60		1	2	1
141G	78	1	2	68	1	180	340		4	0	153	7	6	0						35	47	2009	2	1	77.753	G		0	N/A	1	3179		22	155	12	164		5		F		2		10	60		1	3	97
11D	11	2	2	66	1	355	275	43	14	0	179	1	0	1	11	-30	32	1795	998	18	401	2006	2	1	43.057	D		3	N/A	1		2	127	160	11	148	9	3	1	F	L	1	1	340	61	280	1	1	1
70F	9	1	2	28	1	180	180	13	4	0	139	3	0	4	0	-13	13	99	998	22	18	2004	3	4	902.611	F		1	N/A	1	3066		142	150	12	146		1		F		2		0	61		1	2	1
103F	8	1	2	28	1	225	225	17	4	0	168	1	0	1	0	-21	21	225	998	51	45	2000	3	4	295.685	F	48	1	N/A	1	3589		120	157	12	164		1		F		2		0	61		1	2	1
140E	43	2	2	69	1	50	270	29	4	0	182	1	0	1	8	-21	22	762	998	19	22	2006	2	1	160.779	E	72	1	N/A	1	4009		124	160	11	162		2		F		1		340	61		1	2	1
136F	76	1	2	20	1	270	280	33	14	0	183	1	0	1	0	-23	23	891	998	35	402	2001	2	2	285.761	F	32	0	N/A	1			70	152	12	150		2		F		2		0	61		1	0	97
46E	8	2	2	69	1	160	50	29	4	0	131	3	0	1	6	-35	36	493	998	55	35	2008	2	2	103.055	E	40	1	N/A	1	2723			153	12	160		2		F		1		350	61		1	2	1
21B	45	1	2	50	1	10	180	75	20	14	192	1	0	1	0	-62	62	4749	998	6	441	2000	2	4	41.55	B		5	N/A	1			160	162	12	160		5		F		2		0	61		1	2	1
55F	3	1	2	68	1	180	320		4	0	145	11		0						35	39	2001	2	1	58.871	F		1	N/A	1	3084			152	1	152				F		2		20	61		1	1	1
249J	11	1	2	7	2	998	998	21	4	0	163	9	0	0						37	32	2006	2	1	41.629	J		3	N/A	2	3239	1	106	154	12	146	1	2	3	F	R	46	46	10	61	30	1	2	97
170K	2	1	2	2	1	998	998	14	4	0	116	1	0	4	2	-14	14	112	998	7	20	2000	3	1	24.948	K		3	N/A	1	2515		18	147	12	144		5		F		42		350	62		1	1	97
239F	75	2	2	29	2	0	0	13	14	0	183	3	0	4	0	-15	15	143	998	59	401	2002	2	1	426.53	F	48	1	N/A	2		1	108	156	12	164	6	1	1	F	B	3	1	0	62	180	1	3	97
162D	2	1	2	82	1	0	260	30	14	0	145	1	0	1	5	-26	26	618	998	12	402	2002	3	4	24.948	D		2	N/A	1			150	153	12	154		1		F		2		350	62		1	1	1
37D	41	2	2	69	1	115	0	34	30	0	152	1	0	1	10	-28	30	905	998	12	471	2000	2	1	30.293	D	24	1	N/A	1			132	148	11	158		2		F		1		340	62		1	3	1
246K	48	2	2	69	2	998	998	30	14	0	164	1	0	1	0	-30	30	622	998	53	404	2006	2	1	134.163	K	48	1	N/A	2		1	30	154	12	146	11	2		F	F	51	1	0	62	340	1	3	97
10A	82	2	2	52	1	0	180	33	14	0	163	1	0	3	0	-45	45	853	998	37	402	2007	2	1	7.029	A	0	4	N/A	1		3	70	156	12	162	12	3		F	F	1	68	0	62	0	1	2	96
71E	12	2	2	32	1	185	180	39	4	0	163	3	0	1	0	-61	61	1083	998	20	2	2007	3	1	53.884	E		3	N/A	1	3674		110	157	12	140		2		F		1		0	62		1	2	1
228F	48	1	2	6	1	998	998		20	0	179	10	7	0						35	443	2000	2	1	667.812	F	89	1	N/A	1		2	140	161	1	170	7	2	2	F	B	54	54	40	62	210	1	2	1
223E	43	1	2	2	2	998	998	52	4	0	166	9	0	0						12	21	2007	2	1	247.329	E	129	1	N/A	2	3649	1	40	163	12	158	12	3	1	F	R	41	51	0	64	0	1	2	1
216B	9	1	2	4	1	998	998		15	0	219	11	8	0						20	421	2005	2	1	23.464	B		4	N/A	1			33	166	12			3		F		51		0	65		1	2	1
37G	12	1	2	7	1	998	998	41	14	0	198	1	0	1	-14	-39	41	1903	998	20	403	2007	5	1	170.964	G		1	N/A	1			65	158	1	164		2		F		64		20	66		1	2	1
155B	4	1	2	51	1	110	300		4		152	98	8	0						12	17	2001	2	1	18.828	B		2	N/A	1	3343		100	158	12	160		4		F		2		350	66		1	3	1
245B	45	2	2	51	1	80	260	46	14	0	159	1	0	1	0	-40	40	1561	998	37	402	2006	3	2	41.55	B		4	N/A	1			84	154	12	152		4		F		1		0	67		1	2	1
38F	13	2	2	69	1	120	350	15	14	0	177	1	0	1	3	-17	17	199	998	20	404	2008	2	1	89.587	F		0	N/A	1			136	157	12	136		1		F		1		350	68		1	1	97
243E	8	1	2	2	1	998	998	11	4	0	163	9	0	0						20	2	2007	2	1	292.112	E		1	N/A	1	3674		84	157	12	148		1		F		88		0	68		1	2	97
170E	82	1	2	20	1	180	180		31	0	271	11	6	0						19	481	2004	5	2	57.035	E		0	N/A	1				167	12	182				F		2		0	68		1	3	97
161E	41	2	2	98	2	345	270		14		197	11	7	0						12	401	2004	2	1	83.362	E	64	2	N/A	2				149	11			2		F		1		320	69		1	3	97
13H	43	1	2	86	1	270	180	12	20	0	198	1	0	1	3	-18	18	128	998	37	441	2004	4	4	703.697	H	40	0	N/A	1			124	168	12	160		1		F		2		350	70		1	2	1
169E	12	2	2	51	1	345	180	25	14	0	205	1	0	1	5	-27	27	614	998	20	403	2008	4	1	53.354	E		3	N/A	1			140	158	12	170		2		F		1		350	70		1	2	1
204H	75	2	2	69	1	330	180		6	136	159	4	7	0						48	45	2003	2	4	952.018	H	32	1	N/A	1	3430		77	147	11	152		2		F		1		340	71		1	3	97
128A	76	2	2	51	1	170	345	72	4	0	162	1	0	1	0	-69	69	3590	998	13	13	2008	2	2	142.479	A	89	4	N/A	1	3469		154	156	12	154		4		F		1		0	73		1	2	1
5B	45	1	2	2	2	998	998		4		162	11	7	0						19	18	2003	3	2	41.55	B		4	N/A	2	3509	1		153	1		3	4	3	F	R	42	42	30	73	80	1	3	97
121K	76	1	2	1	2	998	998		30	0	150	9	7	0						20	471	2002	2	1	111.833	K	105	3	N/A	2		1	150	139	12	155		1		F	F	50	57	0	73		1	3	97
113E	75	3	2	98	2	240	90	9	6	0	154	3	0	4	5	-9	10	96	998	48	34	2006	2	1	137.702	E	64	0	N/A	2	3255		77	149	11	142		1		F		1		330	74		1	1	97
278K	75	1	2	64	1	90	250		6	0	215	98		0						6	54	2005	3	4	34.639	K	56	1	N/A	1				170	12	176				F		2		10	74		1	2	1
48F	73	2	2	51	1	170	0	10	4	0	121	3	0	4	2	-11	11	68	998	12	37	2006	2	1	534.291	F		1	N/A	1	2676		66	149	12	150				F		1		350	75		1	2	1
94E	73	2	2	88	1	270	0		20	0	204	11	7	0						63	441	2007	5	1	183.845	E		1	N/A	1				168	1	162				F		1		40	75		1	1	97
241G	43	2	2	68	1	270	50	14	5	0	185	3	0	4	-5	-14	15	209	998	12	24	2007	2	1	1000.82	G	24	1	N/A	1				165	1					F		1		20	76		1	3	97
52H	4	1	2	98	1	325	340	11	6	0	155	1	0	1	2	-10	10	84	998	48	45	2000	2	1	572.327	H		0	N/A	1	2860		50	147	12	156		2		F		2		350	76		1	3	97
38D	4	1	2	51	1	345	175	42	4		138	3	0	4	7	-41	42	1154	998	24	6	2003	2	1	68.536	D		2	N/A	1	3033			152	12					F		2		350	77		1	2	1
273C	11	2	2	83	1	170	295	19	4	0	141	1	0	1	-5	-13	14	361	998	12	23	2007	3	2	41.629	C		1	N/A	1	3101		76	155	1	152		2		F		1		20	78		1	1	1
116E	4	2	2	88	1	215	305	18	4	0	148	1	0	1	-8	-21	22	256	998	49	40	2008	2	2	97.567	E		1	N/A	1	3263		116	158	1	160		1		F		1		20	78		1	3	97
189B	9	2	2	69	1	70	0	29	14	0	179	3	0	1	14	-39	42	685	998	49	403	2007	2	1	19.724	B		1	N/A	1			82	157	11	168		2		F		1		340	78		1	1	1
95F	2	1	2	1	1	998	998		14	0	131	9		0						48	401	2000	2	1	412.958	F		1	N/A	1		2		146	12		12			F	R	46	46	0	78	0	1	1	97
55K	2	2	2	51	1	125	315	15	6	0	163	3	0	4	2	-14	14	160	998	48	45	2003	2	2	24.948	K		2	N/A	1	3430		41	146	12	141		6		F		1		350	79		1	1	1
63J	48	1	2	68	1	180	310	25	2	0	153	1	0	4	-17	-21	27	598	998	49	44	2007	2	1	178.61	J		2	N/A	1	3185		60	154	1	144		2		F		2		40	79		1	2	1
147E	11	1	2	20	1	0	0	15	4	0	207	1	0	4	0	-12	12	182	998	34	37	2006	2	4	102.844	E		4	N/A	1	4552		150	157	12	150		1		F		2		0	80		1	2	1
227D	12	1	2	68	1	35	160	14	4	0	153	1	0	1	-10	-17	20	162	998	18	7	2001	2	2	56.809	D		1	N/A	1	3368		52	156	1	154		1		F		2		30	80		1	2	97
18H	78	2	2	83	1	210	10		4	0	146	4	7	0						37	32	2003	2	1	1648.12	H		0	N/A	1	3109		47	155	12	156		6		F		1		10	80		1	3	97
6F	8	1	2	51	1	285	110		14	0	150	7	6	0						2	404	2000	2	1	498.478	F	24	1	N/A	1			38	147	12	142		2		F		2		0	82		1	0	97
75K	76	1	2	1	2	998	998		4	0	138	98	7	0						30	40	2004	2	4	111.833	K	64	3	N/A	2	2833	1	48	150	12	152	12	3		F	F	60	50	0	82	0	1	2	1
154H	74	2	2	84	1	240	150	22	4	0	120	1	0	4	15	-18	24	389	998	20	16	2003	2	1	539.44	H		3	N/A	1	2676	2	79	145	11	140	9	2	1	F	L	1	1	320	84	270	1	1	1
111F	13	2	2	69	1	270	180	33	4	0	116	3	0	4	16	-44	47	699	998	55	35	2000	2	1	113.551	F		1	N/A	1	2626		145	146	11	145		2		F		1		340	84		1	2	1
158F	8	1	2	1	1	998	998	12	4	0	184	1	0	4	0	-12	12	115	998	13	1	2003	2	4	151.06	F		5	N/A	1	4156		19	163	12	170		4		F		51		0	85		1	2	1
162F	12	1	2	28	1	315	315	18	20	7	176	1	0	4	0	-16	16	230	998	20	442	2002	2	4	130.908	F		3	N/A	1		2	159	159	12	160	12	1	5	F	F	2	46	0	86	10	1	1	1
70K	81	2	2	69	1	60	270	24	20	0	187	1	0	4	0	-27	27	529	998	12	442	2002	3	1	18.863	K		3	N/A	1			85	162	12	150		5		F		1		0	89		1	2	1
233E	11	1	2	3	1	998	998	34	4	0	155	1	0	1	0	-34	34	750	998	34	34	2007	2	1	66.729	E		3	N/A	1	3583		100	151	12	144		2		F		42		0	91		1	2	1
53E	43	2	2	98	2	310	280	12	14	0	213	3	0	4	3	-15	15	141	998	3	402	2008	3	1	143.813	E	89	1	1	2			39	166	12	156		3		F		1		350	13		1	3	97
204F	13	1	2	2	1	998	998		4	0	109	10	7	0						20	32	2002	2	1	87.318	F	777	1	1	1	2403	2	10	146	12	138	12	9	1	F	F	42	42	0	13	0	1	2	1
236E	48	1	2	13	1	998	998	15	30	0	182	9	0	0						49	472	2010	4	1	240.698	E	64	1	1	1			127	161	12	164		2		F		76		0	13		1	3	97
140E	74	1	2	98	2	350	0	7	15	0	234	3	0	4	2	-9	9	50	998	23	421	2003	2	2	61.248	E	777	0	0	2				166	12	178				F		2		350	13		1	3	97
82G	43	1	2	69	1	185	80	21	4	0	120	3	0	1	18	-21	28	418	998	37	31	2009	2	2	341.559	G	48	1	1	1	2747		115	150	11	158		2		F		2		320	13		1	2	1
121F	12	2	2	69	1	180	30	25	4	0	168	1	0	1	10	-27	29	470	998	20	2	2009	2	1	186.56	F		1	1	1	3649		62	157	11	152		2		F		1		340	13		1	7	1
53K	49	2	2	86	1	270	180	34	16	0	227	3	0	4	20	-35	40	1204	998	20	431	2001	4	2	11.07	K	777	1	1	1		2	28	167	11	174	9	3	2	F	L	1	1	330	13	270	1	7	96
200H	41	2	2	45	1	305	270		31	0	273	4	7	0						12	481	2005	2	2	752.805	H	56	1	1	1				174	12					F		1		350	14		1	3	97
68B	43	1	2	47	2	998	998	21	5	0	127	9	0	0						41	51	2008	3	1	38.35	B	121	0	0	2	3153	1	49	151	1	126	9	2	1	F	L	48	2	20	14	270	1	2	1
107B	48	2	2	51	1	290	90		6	0	158	4		0						51	43	2006	2	4	163.058	B		3	3	1	3117	2		155	12	160	12			F	F	1	59	0	14	0	1	2	96
110E	75	1	2	83	1	0	90	4	15	0	256	4	0	0						20	421	2007	2	2	85.366	E	56	0	0	1			37	171	1	186		2		F		2		30	14		1	3	97
173K	75	1	2	83	1	340	70	19	31	0	301	1	0	1	-6	-16	17	556	998	12	481	2006	4	1	42.235	K	64	0	0	1			177	174	1	196		1		F		2		20	14		1	2	1
173H	43	1	3	11	1	90	80	16	4	0	126	1	0	1	-3	-18	18	136	998	51	34	2004	3	1	964.859	H	72	0	0	1	2990		46	147	12	152		1		F		2		10	14		1	3	97
207D	48	1	2	68	1	270	25	16	20	0	190	3	0	4	-13	-15	20	330	998	7	442	2001	2	1	159.696	D	8	1	1	1			74	162	1	150		2		F		2		40	14		1	2	1
46G	6	2	2	86	1	230	150	28	4	0	150	1	0	1	0	-23	23	502	998	49	40	2007	2	1	107.01	G	40	1	1	1	3108	3	98	155	12	164	12	2		F	U	1	63	0	14	0	1		1
105G	76	1	2	7	1	998	998		5	0	142	9	6	0						7	25	2008	4	4	553.045	G	42	0	0	1	3039	2	23	152	12	154	12	8	9	F	F	43	43	0	15	0	1	3	97
187F	79	2	2	69	1	150	0		15	0	235	11	7	0						49	422	2003	2	1	190.847	F	777	1	1	1		2		168	12		12	3	1	F	F	1	44	350	15	0	1	2	96
259H	75	1	2	24	1	90	90	15	14	0	195	3	0	4	0	-20	20	197	998	35	402	2003	2	2	1981.82	H	24	0	0	1			73	152	12	156		1		F		2		0	15		1	3	97
50E	74	1	2	86	1	270	180	16	14	0	210	3	0	4	13	-16	21	293	998	20	403	2008	2	1	40.467	E	777	1	1	1		2	47	158	11	160	9	2	1	F	L	2	2	320	15	270	1	2	97
5H	12	1	2	69	1	40	250	14	20	0	208	1	0	4	2	-12	12	217	998	22	441	2005	2	1	1557.35	H		0	0	1			38	159	12	150		4		F		2		350	16		1	3	97
168D	48	2	2	73	1	130	180	16	30	0	210	1	0	1	-4	-11	12	241	998	37	471	2008	2	1	159.696	D	72	1	1	1			94	170	1	180		1		F		1		20	16		1	2	1
14H	81	1	2	6	1	998	998	15	2	0	144	1	0	4	5	-14	15	134	998	7	43	2003	2		1585.96	H		1	1	1	2960		40	151	11	148		2		F		54		340	16		1	3	97
25A	79	1	2	2	2	0	350	16	4	0	137	1	0	4	0	-20	20	162	998	41	51	2010	3	2	15.953	A	84	4	4	2	2963	3	73	152	12	150	12	1	1	F	R	2	2	0	16	10	1	2	1
123H	8	1	2	20	1	320	320	17	4	0	132	3	0	1	0	-23	23	153	998	7	20	2005	2	1	1233.63	H		0	0	1	2634		140	150	12	140		1		F		2		0	16		1	3	97
67G	12	2	2	86	1	100	10	21	4	0	163	3	0	1	8	-23	24	393	998	20	2	2008	2	1	184.737	G		0	0	1	3555	3	123	157	11	142	12	1		F	F	1	52	340	16	10	1	2	1
205G	48	1	2	69	1	40	270	26	4	0	108	3	0	4	5	-27	27	310	998	63	33	2007	2	1	1438.24	G	64	0	0	1	2365		70	147	12	130		1		F		2		350	16		1	2	96
157J	79	1	2	51	1	50	280	32	14	0	188	3	0	4	5	-28	28	880	998	49	401	2007	3	1	9.168	J		1	1	1		2		158	12	180	12			F	F	2	57	350	16	0	1	2	1
45H	48	1	2	7	2	998	998	36	4	0	125	1	0	1	0	-36	36	713	998	41	51	2005	2	1	1083.23	H		1	1	2	2696	1	35	152	12	158	3	2	1	F	R	42	42	0	16	80	1	3	97
30E	11	1	2	1	1	998	998	35	14	0	158	9	0	0						24	401	2007	2	1	90.211	E	777	2	2	1		2	72	155	12	166	9	2	2	F	L	52	57	0	16	260	1	7	1
147F	45	1	2	68	1	90	250		4	0	125	11	7	0						53	37	2005	2	1	1997.58	F		1	1	1	2700			148	12	152				F		2		10	16		1	3	97
98H	76	1	2	13	1	998	998		4	0	157	9		0						35	39	2006	2	1	303.049	H	97	0	0	1	3359			156	12			3		F		76		0	16		1	3	97
76H	78	2	2	88	1	270	0		4		146	11	7	0						49	40	2003	2	1	499.143	H	56	0	0	1	2993			154	1					F		1		30	16		1	2	96
26G	11	1	2	20	1	260	255	14	14	0	144	1	0	1	3	-16	16	130	998	24	401	2002	2	2	326.164	G	777	1	1	1		2	140	155	12	140	12	1		F	F	2	3	350	17	0	1	7	1
213E	8	1	2	28	1	230	220	8	14	0	198	3	0	4	0	-8	8	65	998	49	401	2007	4	1	102.143	E	56	1	1	1		3	16	158	12	180				F	R	2	3	0	17		1	2	97
123D	48	1	2	68	1	270	50	11	15	0	237	3	0	4	-3	-9	10	146	998	23	421	2003	4	1	159.696	D	24	1	1	1				168	1	180				F		2		20	17		1	3	97
19C	48	2	2	83	1	350	90	14	4	0	149	3	0	4	-3	-17	17	137	998	49	40	2007	2	1	148.373	C	72	0	0	1	3108		160	154	12	160		1		F		1		10	17		1	2	1
95E	43	1	2	88	1	90	180	16	30	0	176	3	0	1	-6	-17	18	216	998	7	472	2003	2	1	115.581	E	16	0	0	1			153	156	1	153		1		F		2		20	17		1	3	97
158D	76	2	2	69	1	230	90	20	4		159	1	0	4	6	-17	18	289	998	7	41	2004	2	1	304.996	D	56	1	1	1	3329	2	79	159	11	150	7	2		F	L	1	1	340	17	200	1	2	1
6C	4	1	2	82	1	30	240	26	4	0	130	1	0	1	8	-21	22	480	998	35	47	2002	2	1	41.033	C		1	1	1	2873		103	155	11	162		2		F		2		340	17		1	3	1
117F	13	2	2	89	2	998	998	22	2	0	119	1	0	1	0	-22	22	324	998	20	16	2001	5	1	136.93	F	777	2	2	2	2617	1	70	145	12	141	11	1	2	F	L	42	1	0	17	330	1	3	1
149B	73	1	2	83	1	160	270	22	15		234	3	0	4	-5	-27	27	487	998	23	421	2002	2	4	71.258	B		0	0	1			167	166	12	167		1		F		2		10	17		1	7	97
24C	74	1	2	86	1	270	180	24	14	0	187	3	0	4	16	-29	33	780	998	55	401	2008	2	1	9.034	C	777	2	2	1			124	162	11	180		2		F		2		330	17		1	2	1
90E	11	1	2	86	1	285	180	40	4		132	1	0	1	12	-34	36	1123	998	20	22	2007	3	1	84.445	E		1	1	1	3216		134	149	11	134		3		F		2		340	17		1	2	96
35J	43	1	2	1	1	998	998	37	4	0	151	1	0	3	0	-37	37	888	998	22	22	2008	2	1	34.896	J	129	3	3	1	3305	2	109	153	12	140	0	3		F	U	60	61	0	17	998	1	2	1
146C	3	2	2	68	1	260	30	12	3	0	116	1	0	4	-15	-40	43	72	998	69	54	2009	3	1	32.047	C	777	2	2	1	2568	2	29	145	1	134	12	1		F	F	1	57	20	17	10	1	2	1
74F	5	1	2	50	1	130	270		14	0	196	98	7	0						35	401	2001	4	1	128.489	F		1	1	1				154	11			2		F		2		340	17		1	3	97
213H	12	1	2	1	1	998	998		5	0	144	11	7	0						20	23	2006	2	1	220.898	H		0	0	1		2		150	12	150	12	3	9	F	F	63	63	0	17	0	1	3	97
230D	45	2	2	83	1	150	270		31	0		11	7	0						12	481	2010	4	1	70.481	D				1					12			1		F		1		10	17		1	2	1
66H	82	1	2	46	1	180	190		20	0	192	11	7	0						37	441	2001	4	1	293.646	H	777	0	0	1				168	12	160				F		2		10	17		1	7	97
262E	13	1	2	1	1	998	998	13	20	0	204	1	0	1	0	-13	13	148	998	7	442	2009	4	4	88.469	E	777	2	2	1			152	165	12	152		1		F		44		0	18		1	2	1
135F	8	1	2	7	4	998	998	10	2	0	127	1	0	4	0	-10	10	75	998	20	22	2005	4	4	415.211	F		2	1	4	2991	1	26	148	12	139	12	6		F	F	51	51	0	18	0	1	2	1
76E	72	1	2	1	1	998	998	20	4	0	121	1	0	1	-3	-20	20	217	998	37	31	2009	2	1	50.424	E	777	7	9	1	2687	2	72	151	12	146	1	2	2	F	R	54	54	10	18	20	1	2	1
137F	79	1	2	20	1	280	280	24	4	0	161	1	0	1	0	-22	22	385	998	32	42	2008	2	1	86.888	F	777	1	1	1	3406		113	152	12	154		1		F		2		0	18		1	3	97
207D	48	2	2	69	1	25	270	28	4	0	155	3	0	4	8	-23	24	668	998	20	2	2004	3	1	159.696	D	64	1	1	1	3389			156	11	150		4		F		1		340	18		1	0	97
53F	12	2	2	84	5	998	998	26	21	20	232	1	0	1	0	-26	26	705	998	20	461	2002	3	1	47.672	F		1	1	5		1	46	170	12	198	1	4	1	F	R	42	1	0	18	40	1	2	1
131E	45	2	2	90	1	80	200	26	14	0	182	3	0	1	-19	-22	29	923	998	2	405	2006	3	2	473.45	E		1	1	1			89	153	1	160		2		F		1		40	18		1	3	97
59K	72	1	2	2	1	998	998	33	14	0	214	1	0	1	0	-33	33	1035	998	20	403	2004	3	1	12.777	K	777	3	3	1		2	20	158	12	158	12	2	1	F	R	51	58	0	18	0	1	2	1
91K	74	1	2	86	1	0	270	19	4	0	151	1	0	1	17	-29	33	359	998	6	43	2001	2	1	8.868	K	777	1	1	1	3236		134	153	11	152		2		F		2		330	18		1	3	1
164F	11	1	2	50	1	270	75	53	4	0	154	3	0	4	0	-44	44	1829	998	22	20	2001	2	1	273.871	F	777	0	0	1	3384			156	12			2		F		2		0	18		1	3	1
93H	8	1	2	2	1	998	998		4	0	158	10	7	0						6	41	2004	2	2	752.716	H		0	0	1	3352	2	25	156	12	150	12	1		F	F	42	42	0	18	0	1	3	97
86F	41	3	2	98	3	255	90		4	0	155	7	6	0						34	34	2006	3	1	353.324	F	0	0	0	3	3417		26	151	12	154		9		F		2		350	18		1	3	97
155E	43	1	2	2	5	998	998		14	0	217	10	7	0						2	406	2007	2	1	151.1	E	89	1	1	5		4	85	158	1	170		2		F	F	42	42	20	18		1	3	97
99B	79	2	2	69	1	200	90		4	0	124	11	7	0						49	32	2010	2	1	15.953	B	777	2	2	1	2723	2		150	12		12		1	F	L	1	1	350	18	350	1	2	96
61G	74	1	2	28	1	90	90	14	14	0	128	1	0	1	0	-12	12	104	998	49	404	2007	2	5	464.009	G	777	0	0	1	2679		137	150	12	153		1		F		2		0	19		1	3	97
73E	78	2	2	83	1	320	90	17	4	0	152	1	0	4	-5	-14	15	241	998	49	40	2007	4	1	73.315	E	89	1	1	1	3164		114	154	1	160		1		F		1		20	19		1	2	1
22G	48	2	2	69	1	40	270	10	15	0	245	1	0	4	0	-8	8	143	998	49	422	2002	4	1	589.678	G	16	0	0	1			28	168	12	176		4		F		1		0	19		1	3	97
20K	73	1	2	50	1	270	80	33	4	0	152	1	0	1	-5	-29	29	710	998	55	33	2006	3	1	23.242	K	0	2	2	1	3458		98	157	12	144		2		F		2		10	19		1	2	1
115F	8	1	2	68	1	95	235	39	2	0	138	1	0	1	-13	-35	37	1185	998	22	18	2001	3	1	118.759	F		2	1	1	3066		86	150	1	147		2		F		2		20	19		1	0	1
113C	3	4	2	28	1	70	70	48	4	0	128	3	0	4	0	-51	51	1281	998	49	32	2009	2	1	32.625	C	777			1	2723		107	151	12	146		2		F		3		0	19		1	7	1
115K	3	1	2	7	1	998	998		4	0	146	11		0						49	40	2005	4	1	14.824	K	777	3	3	1	3108	2		156	12			2		F	F	54	48	10	19		1	2	96
23G	5	1	2	69	1	245	130		14	0	207	11	6	0						2	404	2005	4	4	295.831	G	48	0	0	1				157	12			3		F		2		350	19		1	0	97
131F	12	1	2	6	2	998	998	32	4	0	121	9	0	0						20	16	2002	2	1	98.733	F		1	1	2	2676	3	35	145	12	135	12	1	1	F	F	68	68	350	19	10	1	2	1
250G	12	1	2	8	1	998	998	13	14	0	156	9	0	0						12	402	2009	2	4	323.084	G		0	0	1		2	37	155	11	144	12	9	8	F	F	48	48	340	19	10	1	2	97
38A	78	1	2	6	1	998	998		2	0	146	10	8	0						37	32	2007	3	1	65.813	A	97	6	6	1	3122	2		155	12	150	12	6		F	F	52	68	350	19	0	0	3	0
77H	8	1	2	82	1	160	65	11	4	0	124	3	0	4	2	-13	13	80	998	20	16	2002	2	2	239.717	H		0	0	1	0		106	146	12	150		1		F		2		350	20		1	3	97
9G	45	2	2	69	1	200	90	15	4	0	141	3	0	1	0	-16	16	151	998	35	47	2003	3	2	694.083	G		1	1	1	3071		112	155	12	160		1		F		1		0	20		1	2	1
86K	74	2	2	69	1	140	0	23	4	0	121	1	0	1	3	-17	17	329	998	55	35	2001	5	1	8.868	K		2	2	1	2635		60	148	12	150		2		F		1		350	20		1	3	97
231H	48	2	2	88	1	180	270	24	14	0	161	1	0	1	-11	-18	21	627	998	41	402	2001	3	1	702.096	H	48	1	1	1			152	154	1	158		2		F		1		30	20		1	2	1
88F	9	1	2	6	2	998	998	33	4	0	137	1	0	1	0	-33	33	618	998	37	32	2002	3	1	373.311	F		1	1	2	3031	1	104	155	12	166	12	2	2	F	L	42	43	0	20	0	1	3	1
87C	73	1	2	6	1	998	998	40	4	0	137	1	0	1	0	-40	40	974	998	52	46	2009	3	1	44.819	C	777	4	4	1	3043		89	153	12	146		2		F		44		0	20		1	2	1
107F	2	1	2	7	5	998	998		3	0	138	10	7	0						30	42	2002	2	1	377.172	F	777	1	1	5	2804	1	129	150	12	140	12	1	3	F	F	58	63	0	20	0	1	2	1
122G	2	1	2	3	1	998	998	12	31	0	236	9	0	0						7	481	2007	2	4	252.255	G	777	0	0	1			41	173	12	182		3		F		44		0	20		1	7	97
27E	6	1	2	86	1	170	70		4	0	172	11	7	0						12	16	2001	2	1	84.062	E		1	1	1	3996			164	12			1		F		2		350	20		1	3	1
50H	11	1	2	7	1	998	998		4	0	117	11	7	0						7	20	2004	2	4	587.47	H	777	1	1	1	2584		134	150	12	142				F		58		10	20		1	2	96
90K	49	1	2	98	2	10	0		4	0	150	10	7	0						12	17	2006	2	1	11.175	K	777	1	1	2	3307	3	131	157	12	148		2		F	F	2	54	0	20		1	2	1
125J	75	2	2	51	1	180	0		4	0	127	11	8	0						63	32	2009	2	1	38.652	J	89	5	5	1	2701	2		149	12	150	0		3	F	L	1	3	0	20	998	1	2	96
107B	81	2	2	69	1	280	180	20	31	14	345	1	0	1	0	-12	12	584	998	7	482	2009	2	1	22.247	B	777	7	9	1			153	173	12	178		2		F		1		0	21		1	3	97
108D	2	2	2	20	1	80	100	14	5	0	131	1	0	4	0	-13	13	147	998	49	46	2004	5	4	79.325	D	777	2	2	1	2890		31	149	12	142		6		F		1		0	21		1	2	1
7G	81	2	2	21	2	0	0	11	4	0	154	3	0	4	0	-14	14	79	998	14	17	2001	2	4	165.484	G	0	1	1	2	3366	1	53	157	12	148	6	1	1	F	B	3	1	0	21	180	1	3	97
206H	8	1	2	2	1	998	998	15	4	0	109	1	0	4	3	-15	15	122	998	63	33	2005	3	2	1407.28	H	89	1	1	1	2403	2	45	145	12	152	8	1	2	F	L	54	54	350	21	250	1	3	97
273G	75	1	2	7	1	998	998	16	2	0	193	1	0	1	0	-16	16	232	998	7	28	2009	2	4	129.786	G	89	0	0	1	4041		52	160	12	166		2		F		64		0	21		1	3	97
192F	11	1	2	3	1	998	998	20	3	0	122	1	0	4	0	-20	20	307	998	69	54	2005	5	2	312.66	F	777	3	2	1	2679		38	146	12	148		1		F		42		0	21		1	7	1
217G	43	1	2	6	1	998	998	20	4	0	150	1	0	1	10	-17	20	468	998	6	43	2007	2	1	658.481	G	105	0	0	1	3201		119	158	11	129		1		F		54		330	21		1	2	1
153F	5	1	2	83	1	265	50	20	20	0	176	1	0	1	-4	-21	21	404	998	20	442	2002	2	1	368.366	F	56	1	1	1			62	157	12	170		2		F		2		10	21		1	3	97
154G	12	2	2	69	1	290	175	26	4	0	151	1	0	1	4	-25	25	483	998	22	22	2009	3	4	68.003	G		1	1	1	3305		107	154	12	140		2		F		1		350	21		1	2	1
202H	13	1	2	8	1	998	998	25	4	0	108	1	0	1	0	-25	25	321	998	20	39	2005	4	4	357.627	H	777	1	1	1	2365		91	144	12	134		2		F		54		10	21		1	3	1
3G	76	1	2	28	1	90	90	18	6	0	141	1	0	1	0	-28	28	195	998	6	52	2007	3	1	130.128	G	777	1	1	1			116	148	12	150		1		F		2		0	21		1	2	1
192D	41	2	2	69	1	45	270	24	2	0	120	1	0	1	10	-27	29	305	998	54	38	2002	2	1	24.695	D	48	1	1	1	2769		48	148	11	150		1		F		1		340	21		1	2	1
247E	8	1	2	86	1	255	150	25	2	0	147	4	0	0						6	43	2001	2	1	193.375	E	64	2	1	1	3093	2	75	151	11	150	9	2	2	F	L	2	2	340	21	270	1	2	5
57F	13	3	2	88	1	0	80	6	31	14	301	3	0	4	-3	-4	5	77	998	20	481	2005	4	1	71.442	F	777	0	0	1		2		171	1	182				F	R	1	2	30	22		1	3	97
171G	48	1	2	74	1	260	40	7	14	0	180	3	0	4	-1	-7	7	34	998	35	402	2001	2	1	982.796	G	16	0	0	1				152	12	150				F		2		10	22		1	3	97
77H	11	1	2	86	1	190	135	12	4	5	144	1	0	1	13	-15	20	146	998	20	37	2005	2	4	304.225	H	777	1	1	1	3174		67	151	11	150		1		F		2		320	22		1	7	1
128H	43	1	2	69	1	10	270	11	4	0	117	1	0	2	4	-21	21	73	998	7	20	2005	2	1	748.142	H	72	1	1	1	2584		82	147	12	134		1		F		2		350	22		1	3	1
107E	3	1	2	32	1	130	130	21	4	0	168	3	0	1	-4	-22	22	364	998	58	37	2007	4	1	50.136	E	777	0	0	1	3587	2	102	150	12	154		2		F	F	2	50	10	22		1	7	1
140F	4	2	2	68	1	145	290	24	4	0	150	1	0	1	-15	-25	29	465	998	12	17	2006	3	1	934.603	F		1	1	1	3307		83	157	1	165		2		F		1		30	22		1	3	1
209E	49	1	2	6	1	998	998	56	4	0	122	1	0	1	0	-56	56	1874	998	37	31	2010	2	2	383.543	E	777	1	1	1	2754		45	151	12	150		5		F		68		0	22		1	2	1
59D	49	4	2	98	5	998	998		31	0	251	9	7	0						20	482	2006	2	2	44.059	D	777	0	0	5		7	25	164	12	192	12	1	1	F	R	48	48	0	22	10	1	3	97
56F	13	1	2	88	1	0	90	22	4	0	155	1	0	1	-7	-20	21	402	998	20	2	2001	3	1	71.442	F	777	1	1	1	3389		154	157	1	154		1		F		2		20	23		1	3	97
81D	13	1	2	89	2	315	55	24	4	0	155	1	0	1	-12	-20	23	596	998	20	2	2003	3	4	89.659	D	777	1	1	2	3389	1	156	157	1	158	10	1	1	F	L	2	4	30	23	300	1	7	97
58G	45	1	2	7	1	998	998	28	31	0	215	1	0	1	5	-28	28	707	998	20	481	2007	2	4	2690.55	G		0	0	1			184	167	12	184		1		F		58		350	23		1	2	1
268F	43	1	2	20	1	270	270	32	20	0	174	1	0	1	0	-37	37	736	998	7	442	2006	2	1	830.25	F	56	0	0	1			142	162	12	178		2		F		2		0	23		1	2	1
136G	2	1	2	13	1	998	998	11	14	0	179	9	0	0						49	403	2007	2	1	170.449	G	777	0	0	1			70	157	12	162		1		F		76		0	23		1	7	97
154F	9	1	2	66	1	20	190		2	0	153	7	7	0						37	32	2006	2	2	436.575	F		0	0	1	3155		10	156	12	164		7		F		2		0	23		1	2	1
135G	11	1	2	1	1	998	998		14	0	201	11	7	0						2	404	2007	2	1	395.605	G	777	0	0	1			38	157	12	160		2		F		42		0	23		1	7	97
11G	12	2	2	69	1	70	270		31	40	280	4	6	0						12	481	2008	2	1	273.762	G		0	0	1		2	52	174	12	176	12	9	6	F	F	1	51	0	23	10	1	7	97
175F	75	2	2	83	1	20	180		4	0	146	11	7	0						63	34	2007	3	1	287.184	F	0	1	1	1	3142		49	156	1	162				F		1		20	23		1	7	97
48G	75	1	2	7	2	998	998	11	4	0	128	9	0	0						55	35	2007	2	4	837.985	G	48	0	0	2	2723	1	24	154	12	150	12	1		F	F	51	43	0	23	0	1	3	97
131G	79	2	2	45	2	998	998	20	4	0	105	9	0	0						49	51	2007	2	1	209.993	G	48	1	1	2	2288	1	150	148	12	150	9	1		F	L	48	1	0	23	270	1	3	97
164G	82	2	2	88	1	270	350		4	0	116	11	7	0						12	37	2002	3	2	109.706	G	777	1	1	1	2604		50	149	1	138		1		F		1		30	23		1	2	96
25E	43	2	2	69	1	350	180	20	4	0	150	1	0	4	-7	-12	14	298	998	37	32	2007	2	1	162.112	E	48	1	1	1	3371		22	154	1	158		4		F		1		30	24		1	2	1
70E	82	1	2	86	1	190	90	11	4	0	152	3	0	1	11	-13	17	160	998	55	33	2008	2	4	43.6	E	777	1	1	1	3253		152	157	11	152		1		F		2		320	24		1	2	1
41F	81	2	2	83	1	150	250	24	4	0	152	1	0	1	-6	-17	18	409	998	48	34	2002	2	4	174.894	F	777	2	2	1	3255		103	146	1	148		1		F		1		20	24		1	2	1
18H	4	1	2	2	1	998	998	23	4	0	154	1	0	2	0	-23	23	362	998	20	2	2002	4	4	580.254	H		0	0	1	3389		16	158	12	162		2		F		51		0	24		1	3	97
20F	13	2	2	85	1	270	0	35	4	0	141	3	0	4	-21	-36	42	891	998	22	18	2001	2	1	127.007	F		1	1	1	3116		43	150	1	156				F		1		30	24		1	7	1
108G	11	2	2	83	1	175	285	13	4		147	1	0	4	-4	-11	12	113	998	41	50	2003	2	2	322.657	G	777			1	3042		36	153	1	144		6		F		1		20	25		1	2	1
2H	2	2	2	28	1	5	5	12	4	9	150	3	0	4	0	-14	14	93	998	35	39	2001	2	1	891.159	H	777	0	0	1	3084		135	152	12	151		1		F		1		0	25		1	2	1
130F	43	2	2	69	1	100	0	26	4	0	145	3	0	1	5	-28	28	451	998	35	47	2003	2	1	440.527	F	72	1	1	1	2913		109	155	12	140		2		F		1		350	25		1	2	1
60F	2	1	2	1	4	998	998		21	0	292	9	7	0						20	461	2003	9	4	225.417	F	777	1	1	4		1	140	170	12	184	12		1	F	F	44	53	0	25	0	1	7	1
72E	6	1	2	88	1	220	310		4	0	149	11	7	0						41	50	2009	2	1	114.761	E	777	1	1	1	3258			159	12			2		F		2		10	25		1	2	1
83G	6	1	2	98	1	50	320		4	0	163	7	6	0						20	2	2008	2	1	525.768	G	777	1	1	1	0	2	25	157	12	150	11	3	2	F	L	2		350	25	340	1	7	97
92E	6	1	2	88	1	140	230		4		150	11	7	0						37	32	2007	5	1	70.237	E	40	1	1	1	3344			154	12			2		F		2		350	25		1		97
165C	9	1	2	8	1	998	998		4	0	151	11	7	0						12	17	2007	4	1	36.215	C		1	1	1	3307			158	12	164				F		52		0	25		1	2	1
63F	43	2	2	69	1	90	350		31	45	263	11	7	0						12	481	2008	2	1	149.589	F	72	1	1	1		2	168	174	12	168	9		1	F	L	1	1	0	25	270	1	2	1
65E	75	2	2	69	1	110	0		4	0	127	11	2	0						63	32	2009	2	1	95.382	E	48	1	1	1	2701		112	149	12	144		1		F		1		350	25		1	7	1
71G	3	2	2	20	1	220	220	14	4	0	197	3	0	4	0	-13	13	165	998	13	1	2007	2	1	105.759	G		0	0	1	4345		122	164	12	156		2		F		1		0	26		1	7	97
134C	73	2	2	88	1	180	270	14	4	0	181	1	0	1	-6	-16	17	154	998	6	51	2007	2	1	40.308	C	777	1	1	1	3665	2	58	160	1	142	3	1	2	F	R	1	1	20	26	90	1	2	1
188C	75	2	2	87	3	180	330	18	6	0	139	3	0	4	0	-19	19	200	998	48	38	2005	2	1	38.652	C	48	1	1	3	3062	1		146	12	145	1		3	F	R	3	1	0	26	30	1	3	97
101E	79	2	2	69	1	270	180	35	4	0	118	1	0	4	0	-28	28	637	998	49	32	2007	2	1	40.581	E	777	1	1	1	2530		137	146	12	160		2		F		1		0	26		1	2	1
7H	48	1	2	20	1	180	180	27	14	0	162	3	0	4	0	-39	39	546	998	52	402	2003	3	1	1253.74	H	64	1	1	1			128	150	12	160		1		F		2		0	26		1	2	1
75K	49	1	2	2	5	998	998	62	4	0	165	1	0	1	0	-62	62	2677	998	20	2	2006	2	1	11.07	K		3	3	5	3477	3		157	12	150	1	3		F	R	51	56	0	26	20	1	2	1
17F	79	1	2	68	1	90	230	16	14	0	188	1	0	4	-8	-13	15	366	998	2	404	2001	2	1	297.106	F		0	0	1			104	151	1	166		1		F		2		30	27		1	2	97
227E	48	2	2	69	1	110	0	12	14	0	175	1	0	4	4	-10	11	110	998	55	401	2005	5	1	143.394	E	56	1	1	1			25	154	11	160		6		F		1		340	27		1	3	97
116G	5	1	2	83	1	175	295	33	3		132	3	0	1	-6	-35	36	680	998	49	50	2009	2	4	550.281	G	56			1	2905		146	151	12	154		2		F		2		10	27		1	2	1
74C	72	1	2	8	1	998	998	43	4	0	115	1	0	2	7	-42	43	970	998	20	39	2007	3	1	11.649	C	777	1	1	1	2531		96	144	12	148		2		F		54		350	27		1	2	1
92G	76	1	2	6	1	998	998		14	0	211	11	7	0						20	403	2007	3	4	553.045	G	105	0	0	1		2		158	12	164	8		2	F	L	54	48	350	27	250	1	3	97
134K	48	2	2	98	1	290	0	19	15	0	257	1	0	1	-5	-13	14	379	998	12	422	2010	3	1	159.696	K		0	0	1			53	167	1	170		1		F		1		20	28		1	3	97
122F	41	2	2	88	1	90	180	14	14	0	209	1	0	4	-2	-11	11	168	998	20	403	2004	3	1	280.334	F	40	1	1	1			30	158	1	175		1		F		1		20	28		1	7	97
83E	12	2	2	66	1	160	100	42	31	9	270	1	0	1	4	-23	23	1997	998	20	481	2009	4	1	69.932	E		1	1	1		2	85	171	12	180	9	3	2	F	L	1	1	350	28	260	1	2	1
150H	43	1	2	83	1	265	0	22	4	0	140	3	0	1	-9	-23	25	339	998	51	46	2005	2	1	757.224	H	64	0	0	1	3278	2	118	151	1	145	3	1	1	F	R	2	2	20	28	90	1	2	1
127J	45	2	2	51	1	350	180	51	31	0	239	1	0	1	9	-53	54	2657	998	12	481	2009	2	4	46.58	J		2	2	1			180	170	12	180		4		F		1		350	28		1	2	1
103F	6	2	2	98	1	300	150		4	0	126	11	7	0						49	46	2001	2	4	77.827	F	0	1	1	1	2765			148	12			2		F		1		0	28		1	2	1
109E	6	1	2	88	1	310	10		5	0	215	11	7	0						20	24	2010	2	1	75.391	E	72	1	1	1		3		170	12		1	2	3	F	R	2	51	10	28	20	1	2	1
94E	79	3	2	98	3	260	90		4	0	147	11		0						30	40	2010	2	1	156.936	E	0	0	0	3	3184			150	11			1		F		2		340	28		1	3	97
225G	8	1	2	68	1	310	60	13	2	0	152	1	0	4	-8	-10	13	175	998	20	36	2001	2	2	648.017	G	40	1	1	1	3340		64	157	1	157		1		F		2		40	29		1	0	1
162B	48	2	2	88	1	90	170	14	4	0	117	1	0	1	-13	-16	21	194	998	12	37	2003	2	1	163.058	B	56	1	1	1	2564	2	128	149	1	138	3	1	1	F	R	1	1	40	29	90	1	2	1
163F	3	2	2	21	2	170	170		4	0	157	4	7	0						35	39	2004	4	1	69.533	F	0	2	1	2	3310	1	127	156	12	152	6			F	B	1	3	10	29	170	1	7	97
87H	8	2	2	86	1	290	190	27	4	0	152	11	0	0						12	17	2001	2	2	843.072	H	40	0	0	1	3354		137	157	12	160		2		F		1		0	29		1		97
148D	48	2	2	79	1	40	90	11	20	0	198	1	0	4	-3	-8	8	115	998	12	443	2004	6	2	159.696	D	84	0	0	1		2	37	161	1	158	3	4	2	F	R	1	1	20	30	90	1	2	97
26E	48	2	2	88	1	90	180	16	31	0	233	1	0	1	-2	-9	9	253	998	35	481	2008	3	1	409.698	E		0	0	1		2	60	172	12	184	3	1	1	F	R	1	1	10	30	90	1	3	97
223H	11	1	2	47	2	998	998	22	4	0	158	1	0	1	8	-21	22	427	998	22	20	2005	3	1	1456.64	H	777	1	1	2	3477	3	154	157	11	154	9	1	2	F	L	44	44	340	30	280	1	0	1
51F	74	2	2	11	1	10	20	22	4	0	146	1	0	1	0	-37	37	292	998	35	47	2005	2	1	67.848	F	777	1	1	1	2915		115	155	12	158		1		F		1		0	30		1	7	97
81H	41	1	2	7	1	998	998	38	31	5	232	1	0	1	-7	-37	38	1478	998	12	481	2004	2	1	191.142	H	105	0	0	1		3	130	171	12	180	10	2	2	F	L	54	2	10	30	290	1	3	1
104E	43	2	2	20	1	90	90		20	9	204	11	7	0						7	442	2009	4	1	112.526	E	89	1	1	1		2		165	12	164	0		6	F	F	1	88	0	30	998	1	2	1
137H	81	1	2	2	1	998	998	11	4	0	140	9	0	0						22	18	2003	3	1	476.539	H	777	0	0	1	3116		65	150	12	144		1		F		48		350	30		1	7	97
126D	4	2	2	24	1	90	85	15	4	0	153	3	0	1	0	-15	15	164	998	7	41	2002	2	1	183.952	D		1	1	1	3373		88	157	12	160		1		F		1		0	31		1	2	1
116F	43	2	2	86	1	180	90	10	6	0	151	1	0	1	3	-8	9	81	998	30	46	2003	4	1	335.099	F	48	2	2	1	3413	2	135	151	11	135		1		F	F	1	1	340	31		1	3	97
160F	43	1	2	38	1	180	190	10	31	0	230	3	0	4	0	-11	11	97	998	12	481	2006	5	1	406.762	F	72	0	0	1				171	12	168				F		2		0	31		1	3	97
123E	4	2	2	86	1	5	275	22	20	0	204	3	0	4	3	-18	18	462	998	7	442	2010	2	1	133.397	E	777	1	1	1		2		166	12	166	8		2	F	L	1	1	350	31	250	1	3	97
199E	12	1	2	68	1	205	10	31	4	0	122	3	0	4	-10	-26	28	552	998	24	7	2003	2	1	129.517	E		2	2	1	2728		78	149	1	134		2		F		2		20	31		1	2	1
84D	9	2	2	51	1	355	180	46	20	5	197	1	0	1	0	-36	36	1874	998	20	441	2003	2	2	70.283	D	777	2	2	1			57	166	12	148		5		F		1		0	31		1	2	1
142B	49	1	2	20	1	180	180		4	16	169	4	7	0						7	24	2008	2	2	9.94	B	72	1	1	1	3727		123	160	12	160		1		F		2		0	31		1	2	96
104K	74	1	2	45	2	210	280	22	15	0	211	1	0	1	0	-26	26	413	998	54	421	2009	3	4	8.868	K	777	1	1	2		1	142	173	12	180	11	1	1	F	L	3	2	0	32	340	1	2	1
102H	3	3	2	20	1	300	300	7	4	0	150	3	0	4	0	-9	9	29	998	37	32	2003	3	2	206.874	H	777	0	0	1	3109			157	12					F		2		0	33		1	7	97
93K	73	2	2	51	1	75	275	58	31	0	230	1	0	4	0	-38	38	3404	998	7	482	2004	5	3	23.242	K	777	1	1	1			180	173	12	180		2		F		1		0	33		1	2	1
15F	72	2	2	45	1	230	270	21	14	0	165	1	0	1	-3	-19	19	306	998	37	402	2008	2	1	83.749	F	777	1	1	1		2	58	156	12	150	3	1	1	F	R	1	1	10	34	90	1	2	1
96C	49	2	2	88	1	350	90	15	20	0	212	3	0	1	-11	-19	22	243	998	37	441	2010	4	1	10.548	C	777	7	9	1		2	72	167	1	162	3	2	2	F	R	1	1	30	34	90	1	2	1
157H	2	1	2	7	6	998	998		5	0	159	9	6	0						48	45	2003	2	1	736.825	H	777	0	0	6	3510	5	15	146	12	146	12	2		F	F	42	41	0	34	0	1		97
9G	5	1	2	71	1	10	330		5	0	116	4		0						63	37	2010	2	4	508.98	G	48	0	0	1				157	11	156				F		2		340	34		1	3	97
125F	73	1	2	68	1	0	140	7	4	0	147	3	0	4	-5	-9	10	45	998	20	37	2005	2	1	288.917	F	777	1	1	1	3106			158	1	146				F		2		30	35		1	7	1
29K	74	1	2	86	1	0	270	17	4	0	165	3	0	4	13	-15	20	387	998	20	2	2006	4	4	14.049	K	777	0	0	1	3477		150	157	11	150		1		F		2		320	35		1	2	1
58E	41	2	2	51	1	245	90	25	4	0	163	1	0	3	11	-18	21	603	998	34	35	2007	2	1	62.947	E	64	1	1	1	3395		141	156	11	150		2		F		1		330	35		1	2	1
57K	8	1	2	50	1	265	70	50	4	0	125	1	0	1	0	-44	44	1371	998	24	7	2004	2	4	67.382	K	89	2	2	1	2854		102	148	12	150		3		F		2		0	35		1	2	1
57K	8	2	2	51	1	70	265	22	20	0	197	1	0	1	5	-30	30	383	998	6	441	2007	2	2	67.382	K	56	1	1	1			51	161	12	180		2		F		1		350	36		1	2	1
139C	4	1	2	69	1	295	160	39	2	0	125	1	0	1	12	-34	36	913	998	20	16	2003	2	1	22.99	C		1	1	1	2749	2	55	146	11	160	9	2	2	F	L	2	2	340	36	260	1	2	1
194D	48	2	2	51	1	350	180		4	0	128	98	7	0						20	22	2006	2	4	236.35	D	2	1	1	1	3216	2	22	149	12	144	6	5	1	F	B	1	3	350	36	180	1	2	1
109A	49	1	2	49	2	998	998		4	0	163	10		0						34	34	2010	4		9.94	A	777	5	5	2	3605	4		151	12	156	0		3	F	U	54	61	350	36	998	1	2	96
181E	79	2	2	69	1	310	180	30	4	0	181	11	0	0						6	51	2008	3	1	27.511	E	777	1	1	1	3725		110	160	11	160		2		F		1		340	36		1	3	1
20C	4	2	2	20	1	90	95	6	4	0	130	3	0	4	-2	-12	12	25	998	41	51	2010	3	1	19.728	C		1	1	1	2868			153	12					F		1		10	37		1	2	96
2K	74	1	2	52	1	270	40	10	14	0	183	1	0	4	-8	-10	13	201	998	49	403	2007	4	1	15.697	K	777			1			77	157	1	165		1		F		2		40	37		1	7	97
37F	43	1	2	6	2	998	998	26	14	0	207	1	0	1	0	-26	26	589	998	34	401	2002	2	1	365.269	F	89	1	1	2		1	14	156	12	168	0	2		F	F	42	68	0	37	998	1	2	1
74F	8	1	2	86	1	255	165	29	14	0	157	1	0	1	5	-28	28	597	998	12	402	2006	2	2	72.4	F	56	1	1	1		2	150	155	12	160	2	2	2	F	R	2	2	350	37	50	1	2	1
93F	3	1	3	98	1	80	150		21	0	268	11		0						12	461	2006	3	1	119.738	F	777	1	1	1		3		174	1		12			F	F	2	3	20	37	350	1	7	1
57E	5	1	2	1	1	998	998		4	0	119	9	7	0						12	37	2008	2	1	212.885	E	40	1	1	1	2623		115	147	12	139		2		F		51		10	37		1	2	1
9H	73	1	2	2	1	998	998		14	0	167	11		0						2	402	2003	2	2	1837.19	H		1	1	1				148	12	152		1		F		41		0	37		1	7	97
1G	12	2	2	69	1	120	320	18	14	0	198	1	0	1	3	-15	15	307	998	20	403	2007	2	4	78.039	G	777	0	0	1			133	160	12	170		1		F		1		350	38		1		97
272H	75	2	2	82	1	170	70	12	4	0	124	3	0	4	10	-12	16	116	998	24	7	2003	2	1	2376.05	H	24	0	0	1	2728		75	149	11	152		1		F		1		320	38		1	3	97
71F	78	1	2	68	1	270	60		30	0	173	11	7	0						49	472	2005	3	1	343.657	F	21	0	0	1				164	12	168				F		2		10	38		1	3	97
96H	4	1	2	6	1	998	998		4	0	148	11	7	0						52	34	2001	3	1	640.412	H		0	0	1	3252	2		150	12	160	12	3	6	F	F	63	68	0	39	0	1	3	97
98F	48	1	2	6	2	998	998	29	14	0	171	2	0	1	0	-29	29	639	36	20	404	2005	2	4	617.597	F	56	2	2	2		1	31	157	12	158	12	2	3	F	F	52	63	0	40	0	1	2	1
89H	48	2	2	69	1	200	90	14	20	0	183	1	0	1	3	-16	16	164	998	22	441	2004	2	1	782.335	H	80	1	1	1		2	155	159	12	158	9	1	1	F	L	1	1	350	41	270	1	3	97
87H	12	1	2	7	1	998	998	10	20	0	179	1	0	4	3	-9	10	145	998	22	441	2003	2	4	273.772	H		1	1	1		2	32	159	11	160	4	5	2	F	R	54	54	340	41	110	1	3	97
142G	43	1	2	83	1	90	180		14	0	152	4	7	0						41	402	2008	2	1	245.442	G	72	1	1	1		2	32	155	12	150	0	1	6	F	F	2	75	10	41	998	1	3	1
223F	48	1	2	50	1	190	330	17	2	0	155	11	0	0						12	3	2006	2	1	681.173	F	64	2	1	1	3351		42	158	12	140		1		F		2		0	41		1	2	1
168G	9	2	2	79	1	310	60	13	5	0	185	3	0	3	-2	-12	12	146	998	12	24	2010	4	1	980.778	G		0	0	1			134	165	12	168		1		F		1		10	42		1	2	1
53G	79	2	2	98	1	55	175	15	14	0	184	1	0	4	2	-14	14	268	998	52	401	2001	2	1	149.07	G	777	1	1	1			26	151	12	160		9		F		1		350	42		1	3	97
222G	11	1	2	86	1	25	265	20	6	0	199	1	0	4	11	-31	33	408	998	6	54	2007	2	1	730.467	G	777	1	1	1			150	170	11	150		1		F		2		340	42		1	2	96
44C	13	2	2	69	1	240	90	43	4	0	163	1	0	1	6	-32	33	1323	998	20	2	2007	2	1	77.933	C	777	2	2	1	3674		78	158	12	156		3		F		1		350	42		1	2	1
105D	74	2	2	21	2	90	90		4	0	125	98	7	0						24	7	2004	4	1	57.466	D	777	0	0	2	2808	1	138	149	12	148	6	2	1	F	B	3	1	0	43	180	1	2	97
30C	48	1	2	20	1	90	90	16	3	0	146	1	0	1	0	-17	17	163	998	52	37	2004	2	1	148.373	C	40	0	0	1	3241		128	151	12	130		1		F		2		0	44		1	3	1
114K	45	2	2	83	1	260	0	16	4	0	130	3	0	1	-6	-17	18	154	998	35	47	2001	2	4	45.18	K		2	2	1	2754		120	151	12	148		1		F		1		10	44		1	2	1
79F	5	1	2	1	1	998	998		4	0	148	98	7	0						55	33	2006	2	1	322.744	F		1	1	1	3253			155	12			3		F		51		10	44		1	2	96
114F	9	1	2	83	1	0	90		15	0	191	11	7	0						20	421	2004	2	1	612.981	F		0	0	1				142	12	164		3		F		2		10	44		1	3	97
16G	82	1	2	20	1	240	240	11	20	0	187	1	0	1	0	-10	10	94	998	7	442	2002	2	4	67.18	G	777	1	1	1			120	162	12	144		1		F		2		0	45		1	3	97
154D	3	2	2	69	1	330	170	11	4	0	131	3	0	4	-2	-11	11	70	998	63	32	2006	3	1	14.892	D	777	1	1	1	2701		31	149	12	144		1		F		1		10	45		1	7	1
132K	74	1	2	88	1	70	180	35	14	0	196	1	0	1	-19	-32	37	1372	998	2	405	2009	2	2	12.933	K	777	1	1	1			97	154	1	162		2		F		2		30	45		1	2	1
172C	48	1	2	86	1	10	270	20	14	0	145	1	0	1	6	-17	18	341	998	37	402	2001	3	1	148.373	C	80	0	0	1			160	153	11	160		1		F		2		340	46		1	2	1
31D	75	2	2	65	1	60	0	31	30	0	210	1	0	1	14	-39	41	1018	998	7	472	2002	3	1	45.091	D	64	2	2	1		2	150	159	11	164	9	3	1	F	L	1	1	340	46	270	1	3	1
4K	76	2	2	83	1	330	70		20	0	186	11	7	0						7	442	2003	6	1	106.749	K	69	2	2	1			30	162	12	152		6		F		1		10	46		1	0	1
242H	41	1	2	88	1	180	270	17	6	0	144	1	0	1	-5	-26	26	194	998	20	23	2006	2	1	286.713	H	24	1	1	1			142	150	12	144		2		F		2		10	47		1	3	97
54F	12	1	2	82	1	180	340	52	4	0	162	1	0	2	-8	-43	44	1931	998	18	2	2003	2	1	47.672	F		4	4	1	3567		160	158	12	160		3		F		2		10	47		1	2	1
183J	11	2	2	86	1	350	220	14	4	0	177	3	0	4	6	-16	17	182	998	18	3	2003	2	1	38.101	J	777	1	1	1	3778	2	158	159	11	158	9	2	1	F	L	1	1	340	48	260	1	2	1
125G	11	1	2	13	1	998	998		20	0	204	9	7	0						7	442	2009	2	1	413.334	G	777	1	1	1			126	165	12	152		1		F		76		0	48		1	7	1
66H	11	1	2	13	1	998	998		30	0	164	11	6	0						23	472	2006	2	1	299.714	H		0	0	1				153	12					F		76		0	48		1	7	97
13K	79	1	2	7	1	998	998		2		144	11	7	0						20	4	2001	2	2	8.914	K		3	2	1	9999			157	12			6		F		48		10	48		1	3	97
21F	13	1	2	69	1	10	230	13	4	0	179	3	0	4	7	-12	14	238	998	12	21	2006	3	1	127.007	F		2	2	1	3814		75	163	11	152		1		F		2		330	49		1	2	1
255D	41	1	2	68	1	270	40	11	6	0	203	1	0	4	-3	-16	16	112	998	12	25	2009	2	1	24.525	D		1	1	1		2	22	167	12	154	4	6	1	F	R	2	2	10	49	110	1	2	1
17H	13	1	2	47	1	0	340		4	0	121	4	7	0						49	32	2006	2	1	377.654	H		0	0	1	2530		6	146	12	144		9		F		2		350	49		1	7	97
25H	45	2	2	66	1	260	90		14	0	205	4	7	0						51	401	2004	2	1	2273.05	H		0	0	1				163	12	156				F		1		350	49		1	3	97
20H	74	2	2	34	1	0	10		4	0	121	10	7	0						20	16	2004	2	1	246.112	H	777	1	1	1	2676	4	12	146	12	140	12		3	F	F	1	63	0	49	0	1	3	97
205G	75	1	2	13	1	998	998		14	0	156	9	7	0						48	401	2010	2	2	424.454	G	89	1	1	1			143	152	12	158		6		F		76		0	49		1	3	97
214E	12	3	2	98	3	75	270	20	6	0	130	3	0	4	0	-22	22	233	998	22	32	2009	3	1	77.833	E		2	1	3	2856			150	12	150				F		2		0	50		1	3	97
85E	8	2	2	69	1	20	280	34	4	0	164	1	0	1	4	-24	24	802	998	35	39	2008	2	1	127.922	E		1	1	1	3462		100	155	12	150		2		F		1		350	50		1	2	5
77F	4	1	2	21	2	270	270	14	4	0	114	4	0	0						49	32	2003	2	1	192.704	F		1	1	2	2502	1	122	147	12	160	6	1	1	F	B	3	2	0	50	180	1	3	97
129H	12	1	2	6	1	998	998		15	91	263	4	7	0						23	421	2003	5	1	514.325	H		0	0	1			20	167	12	176		9		F		47		10	50		1	7	97
31G	74	2	2	21	2	270	270		5	0	124	11	7	0						37	37	2010	2	4	112.688	G	72	0	0	2	2727	1		149	12	158	6	1	1	F	B	1	3	0	51	170	1	3	97
11G	75	1	2	3	1	998	998		6	0	186	9	7	0						35	49	2009	2	2	395.198	G	89	1	1	1			13		12	172		9		F		48		0	51		1	2	97
45E	5	2	2	83	1	55	195	9	14		187	3	0	1	-6	-10	12	118	998	63	402	2004	2	1	283.601	E		1	1	1			45	157	1	150		1		F		1		30	52		1	3	97
205E	45	1	2	20	1	0	350	17	4	0	150	1	0	4	0	-38	38	176	998	49	40	2009	2	1	373.526	E		3	3	1	3263	2	116	158	12	160	11	3		F	F	2	3	0	52	340	1	3	97
155F	11	2	2	51	1	155	0	39	4	0	163	1	0	4	7	-39	40	1112	998	34	35	2006	2	4	81.498	F	777	3	3	1	3627		162	156	12	162		2		F		1		350	52		1	7	1
42F	6	2	2	82	1	190	90		4	0	148	98	7	0						41	50	2010	2	4	84.255	F	777	0	0	1	3258				12			2		F		1		0	52		1		96
118G	73	1	2	20	1	270	270	12	14	0	231	3	0	4	0	-13	13	142	998	20	403	2007	2	1	285.037	G	777	0	0	1			152	158	12	152		1		F		2		0	53		1	7	97
61E	75	2	2	69	1	230	90	23	14	0	185	1	0	1	6	-16	17	480	998	55	401	2007	2	1	237.651	E	777	1	1	1		3	140	162	11	164	12	1	2	F	F	1	3	340	53	0	1	2	1
46F	79	1	2	69	1	20	270	18	4	0	127	1	0	1	4	-21	21	225	998	63	32	2009	3	1	182.36	F	777	1	1	1	2701		93	149	12	150		1		F		2		350	53		1	2	1
126D	82	1	2	1	1	998	998	22	4	0	152	1	0	1	0	-22	22	339	998	49	40	2005	2	3	11.91	D	777	2	2	1	3108		56	154	12	152		2		F		51		0	53		1	2	1
63E	78	1	2	7	1	998	998	25	4	0	129	1	0	1	-16	-19	25	641	998	20	22	2007	3	1	103.365	E	777	1	1	1	3216	2	107	148	1	144	3	2		F	R	48	48	40	53	90	1	2	1
44B	4	2	2	88	1	170	260	25	14	0	210	3	0	4	-5	-30	30	593	998	23	401	2002	2	2	27.264	B	777	1	1	1		5	138	158	12	180	6	2	1	F	B	1	68	10	53	190	1	2	1
252G	45	2	2	69	1	350	180		15	0	193	11	7	0						63	421	2009	2	3	38.993	G		0	0	1			36	162	12	170		2		F		1		0	53		1	2	1
103E	43	2	2	83	1	250	0	33	4	0	126	1	0	1	0	-31	31	594	998	20	22	2008	2	1	112.526	E	80	3	3	1	3216		118	149	12	144		3		F		1		0	55		1	2	1
99F	4	1	2	69	1	295	180	39	14	0	166	3	0	1	17	-47	50	1214	998	2	405	2003	2	2	564.853	F		1	1	1		2	86	153	11	164		2		F	F	2	3	340	55		1	3	97
237E	45	1	2	20	1	270	280	38	6	0	140	4	0	0						2	1	2007	2	2	135.611	E		3	3	1			170	151	12	170		2		F		2		0	55		1	2	1
118E	79	1	2	20	1	270	280		6	0	162	11	7	0						41	52	2009	3	1	57.163	E	777	1	1	1	3417			152	12			1		F		2		0	55		1	2	96
45H	12	1	2	7	1	998	998		14	0	205	11	6	0						20	403	2005	3	1	972.886	H		1	1	1		2	37	160	12	170	6		1	F	R	54	54	10	56	170	1	7	97
121F	79	2	2	88	1	180	240		14	0	205	11	7	0						20	403	2005	4	1	572.726	F	777	1	1	1		2	44	158	1	160	12	1		F	F	1	42	20	56	0	1	3	97
27D	75	1	2	50	1	180	30	13	31	0	289	1	0	1	3	-19	19	223	998	12	481	2004	2	4	58.859	D		1	1	1			110	174	12	194		1		F		2		350	57		1	2	1
115J	81	2	2	51	1	145	5	14	14	0	185	1	0	4	14	-39	41	148	998	55	401	2009	2	2	23.012	J	777	3	2	1			41	162	11	158		6		F		1		340	57		1	2	1
228G	12	1	2	13	1	998	998	12	4	0	157	9	0	0						55	33	2009	4	1	358.084	G		0	0	1	3292		85	155	12	150		1		F		76		0	58		1	7	97
139F	41	1	2	73	1	150	180	9	30	0	198	3	0	4	-1	-7	7	63	998	7	472	2005	2	1	76.708	F	777	1	1	1				160	12	160		3		F		2		10	59		1	3	98
118G	8	1	2	82	1	270	170	20	15	0	190	3	0	1	4	-24	24	322	998	20	421	2001	2	4	178.36	G		0	0	1			116	142	12	156		1		F		2		350	59		1	3	97
126F	79	3	2	98	2	20	0	18	15	0	224	1	0	4	2	-13	13	332	998	20	421	2003	4	1	70.481	F	777	1	1	2			34	166	12	180		7		F		2		350	60		1	2	1
104F	48	2	2	83	1	180	270	15	4	0	186	3	0	1	-3	-16	16	209	998	13	1	2001	2	1	408.704	F	72	1	1	1	4070		100	163	12	156		1		F		1		10	60		1	3	97
251F	48	2	2	69	1	210	90	32	30	0	145	1	0	1	9	-25	27	753	998	49	472	2004	2	1	708.42	F	48	1	1	1		2	141	155	11	146	8	2	1	F	B	1	1	340	60	250	1	2	96
198E	41	1	2	2	1	998	998		4		128	11	7	0						49	32	2009	2	1	86.637	E	40	2	2	1	2723			151	12					F		42		0	60		1	7	96
196G	43	2	2	77	1	220	190		4		163	11		0						20	2	2010	2	4	567.305	G	56	0	0	1	3555			157	12					F		1		350	60		1	7	97
60F	41	2	2	86	1	90	0	10	4	0	156	3	0	1	9	-11	14	128	998	18	20	2001	2	1	216.178	F	48	1	1	1	3438		152	157	11	152		1		F		1		320	61		1	7	1
144K	2	2	2	83	1	350	85	30	30	0	206	3	0	4	-5	-29	29	792	998	35	471	2008	2	4	50.783	K	777	1	1	1			120	157	12	166				F		1		10	61		1	2	1
37D	75	2	2	51	1	80	270	12	14	0	203	1	0	4	5	-29	29	134	998	59	403	2007	2	1	52.558	D	72	1	1	1			12	156	12	158		9		F		1		350	61		1	2	1
200E	45	2	2	69	1	350	190	20	6	0	214	3	0	1	3	-18	18	393	998	24	10	2008	4	1	291.842	E		1	1	1			134	171	12	166		2		F		1		350	62		1	3	97
18F	76	2	2	51	1	180	350	11	6	11	176	1	0	4	0	-19	19	139	998	49	53	2009	2	2	198.215	F		1	1	1		2	125	163	12	178	12	1	1	F	R	1	48	0	62	10	1	2	1
132B	8	2	2	51	1	135	335	39	14	0	142	1	0	1	17	-29	34	1208	998	12	402	2003	3	2	419.17	B		5	5	1			86	154	11	152		3		F		1		330	62		1	2	1
232H	8	1	2	1	1	998	998		4	0	159	7	6	0						20	2	2003	2	1	697.239	H	40	1	1	1	3389		10	157	12	158		5		F		54		10	62		1	0	97
97G	43	1	2	13	1	998	998	15	5	0	124	9	0	0						35	50	2008	2	1	405.744	G	113	0	0	1	2620		86	148	12	148		1		F		76		350	62		1		1
94H	5	1	2	50	1	195	345		4	0	114	11	7	0						49	32	2003	2	4	863.098	H	48	2	2	1	2502			146	11			3		F		2		330	64		1	2	96
31B	41	1	2	20	2	998	998		21	0	232	11	7	0						12	461	2005	2	1	19.116	B		3	3	2		1		174	12		12			F	F	42	2	0	64	0	1	2	97
133D	8	2	2	51	1	275	95	47	4	0	151	1	0	1	0	-43	43	1484	998	22	22	2008	2	1	236.841	D		2	2	1	3305	2	85	154	12	142	12	3	1	F	R	1	48	0	65	10	1	2	1
40J	12	1	2	47	4	998	998	10	5	0	123	1	0	4	-2	-10	10	89	998	22	32	2007	2	1	89.651	J		2	1	4	2700	1	32	152	12	150	6	5	1	F	L	54	2	10	66	190	1	3	97
238G	48	1	2	20	1	270	270		4	0	150	4	7	0						20	37	2007	5	2	844.965	G	56	0	0	1	3122		77	151	12	150		2		F		2		0	66		1	3	97
89K	73	2	2	20	1	180	170	22	4	0	149	1	0	4	0	-80	80	331	998	30	40	2008	4	1	23.242	K		0	0	1	3202			153	12			2		F		1		0	67		1	7	1
17F	12	1	2	68	1	180	310	11	4	0	127	1	0	1	-13	-11	17	138	998	20	22	2005	2	1	44.319	F		0	0	1	3216		102	149	1	134		1		F		2		40	68		1	7	1
137H	5	1	2	20	1	135	135		14		136	4	7	0						49	402	2004	2	1	805.648	H	64	0	0	1				151	12			2		F		2		0	68		1	3	98
148G	13	1	2	98	1	998	998		14	0	175	9	7	0						23	402	2010	4	1	279.77	G	777	1	1	1			19	158	12	154		1		F		88		0	68		1	2	1
188E	43	1	2	68	1	180	330	25	14	0	160	3	0	1	-9	-23	25	502	998	37	402	2008	5	2	158.249	E	24	2	2	1			54	156	1	154		2		F		2		20	69		1	2	1
2H	78	1	2	20	1	270	270	27	2	0	156	3	0	4	0	-27	27	480	998	20	9	2001	2	1	119.412	H	16	0	0	1	3306		122	154	12	148		2		F		2		0	69		1	3	97
5E	8	2	2	66	1	0	240		4	0	159	11	7	0						18	22	2007	2	2	182.948	E	32	2	1	1	3502		80	156	12	154		1		F		1		0	70		1	2	1
121G	49	3	2	98	2	0	0	10	20	0	208	3	0	4	0	-9	9	99	998	7	442	2010	6	1	282.689	G	777	1	1	2			58	165	12	152		1		F		1		0	71		1	2	1
187E	8	1	2	6	1	998	998		6	0	215	11		0						20	24	2009	2	1	176.585	E		1	1	1			61	170	12	168				F		62		0	71		1	2	1
250G	41	2	2	98	1	40	90		14	0	226	11	7	0						34	401	2007	2	1	178.785	G	32			1				165	1			2		F		1		20	73		1	2	96
53D	76	2	2	83	1	70	180	29	6		140	1	0	1	-4	-24	24	472	998	48	38	2008	3	1	106.749	D	56	1	1	1	3064		85	150	12	148		2		F		1		10	75		1	3	97
142H	78	1	2	20	1	270	270		2	0	174	11		0						19	5	2001	2	1	1203.67	H	29	0	0	1	3814			155	12	156				F		2		0	75		1	7	97
259H	13	1	2	2	1	998	998	33	31	0	241	1	0	1	0	-33	33	1141	998	12	481	2004	2	4	321.864	H	777	1	1	1			34	171	12	165		2		F		42		0	76		1	2	1
136E	75	2	2	98	1	320	90		6	0	153	11		0						35	51	2008	2	1	125.598	E	105	2	1	1			38	153	12	156				F		1		0	76		1	2	97
64F	11	2	2	31	2	20	135	15	5	0	142	3	0	1	0	-15	15	135	998	6	52	2001	2	4	83.157	F	777	1	1	2		1	95	148	12	150	5	1	1	F	B	3	1	0	77	150	1	3	97
119D	45	2	2	83	1	340	90		20	0	195	98	7	0						6	441	2005	2	4	100.602	D		2	2	1			80	162	12	180		1		F		1		0	78		1	3	97
76C	4	2	2	88	1	0	105	27	14	0	166	1	0	1	-11	-19	22	670	998	20	404	2007	2	4	19.728	C	777	2	2	1		2	48	157	1	160	3	2	2	F	R	1	1	30	79	90	1	2	1
54J	78	1	2	24	1	90	90	21	4	0	137	1	0	3	0	-35	35	299	998	41	51	2010	2	1	51.243	J		3	3	1	2868		44	151	12	156		2		F		2		0	79		1	2	1
51F	8	2	2	20	1	310	315	19	4	0	116	3	0	1	4	-25	25	206	998	18	2	2005	2	2	413.639	F	777	1	1	1	3567		148	158	12	164		2		F		1		350	81		1	2	1
79G	73	1	2	1	2	998	998	13	4	0	127	9	0	0						55	35	2009	2	1	2672.65	G	777	1	1	2	2723	3	24	154	12	144	12	6		F	F	51	2	0	81	0	1	7	1
179K	12	1	2	50	1	90	245	45	14	0	166	1	0	4	-7	-37	38	1679	998	20	404	2005	2	1	88.001	K		3	3	1			43	157	12	160		3		F		2		10	82		1	2	1
110F	8	2	2	68	1	350	150	19	4	0	144	3	0	4	3	-20	20	226	998	20	37	2006	2	1	257.532	F	24	1	1	1	3296		57	151	12	154		2		F		1		350	83		1	2	1
94E	41	2	2	69	1	320	180		4	0		11	7	0						19	20	2010	4	1	71.07	E	48	1	1	1				162	11			2		F		1		340	83		1	3	1
154F	8	1	2	68	1	180	330	29	4	0	117	1	0	1	-5	-28	28	424	998	12	37	2003	2	4	297.679	F		2	2	1	2564	2	62	147	12	140	4	2	1	F	R	2	2	10	84	110	1	2	1
70K	79	1	2	1	2	998	998	51	4	0	114	1	0	4	0	-51	51	1294	998	37	31	2002	2	1	7.84	K	777	6	6	2	2515	1	59	147	12	147	12	3	3	F	F	42	63	0	84	0	1	7	1
14D	2	1	2	20	1	0	0	27	4	0	146	4	0	0						48	34	2002	2	1	48.601	D	777	3	3	1	3255		120	147	12	154		1		F		2		0	85		1	7	97
259F	8	1	2	2	1	998	998	14	4	0	162	9	0	0						18	2	2003	2	1	781.449	F		1	1	1	3567		38	158	12	170		1		F		49		0	87		1	0	97
103E	2	1	2	20	1	270	270	27	4	0	133	3	0	4	0	-33	33	421	998	35	43	2008	2	1	98.355	E	777	1	1	1	2804		133	152	12	152		2		F		2		0	91		1	2	1
55C	4	2	2	86	1	205	90	21	31	23	223	1	0	1	3	-19	19	472	998	23	481	2004	2	4	19.728	C		1	1	1		2	41	168	12	162	9	3	2	F	L	1	1	350	92	280	1	2	1
133F	75	2	2	69	1	135	5		30	0	217	11	7	0						7	472	2007	2	1	346.9	F	56	1	1	1				160	12			2		F		1		350	13		1	2	1
79C	9	2	2	86	1	0	270	31	2	0	118	1	0	1	16	-27	31	706	998	37	31	2011	2	4	35.091	C		1	1	1	2721		117	151	11	164		2		F		1		330	13		1	2	1
51E	43	2	2	88	1	0	90	44	4	0	149	1	0	2	-10	-56	57	1332	998	12	23	2010	2	4	167.017	E	89	2	2	1	3285		120	156	12	152		2		F		1		10	13		1	2	1
35E	8	1	2	64	1	170	290	25	6	0	152	4	0	0						63	36	2009	2	4	341.907	E		1	1	1	3333		123	156	1	153		2		F		2		30	14		1	2	1
125F	43	1	2	69	1	10	270	26	4	0	149	3	0	4	0	-30	30	433	998	54	39	2006	3	1	232.68	F	56	1	1	1	3356			150	12	158				F		2		0	14		1	2	1
57J	11	1	2	7	1	998	998	35	6	0	185	1	0	1	0	-35	35	1090	998	12	24	2011	6	4	40.788	J	777	3	3	1			104	166	12	166		3		F		42		0	14		1	2	1
47D	12	1	2	50	1	0	170	35	4	0	157	1	0	2	9	-53	54	787	998	42	31	2006	2	2	65.363	D		2	2	1	3655		56	150	12	154		4		F		2		350	14		1	2	1
112G	81	2	2	98	2	270	270	10	4	0	185	3	0	4	0	-10	10	81	998	42	48	2011	2		452.919	G	777	0	0	2	3979		138	158	12	164				F		1		0	15		1	7	97
70G	2	1	2	3	1	998	998	26	14	0	165	9	0	0						37	403	2010	2	1	354.195	G	777	1	1	1			154	158	12	154		1		F		44		0	15		1	7	1
221G	12	1	2	13	1	998	998		4	0	152	9	6	0						7	26	2008	2	2	239.657	G		0	0	1	3465	2		157	12	146	9	1	1	F	L	76	76	350	15	280	1	7	97
3G	43	1	2	88	1	90	180		4	0	143	4	7	0						35	47	2009	2	1	100.813	G	32	0	0	1	3179		144	153	1	148		1		F		2		20	15		1	2	1
84E	12	2	2	98	1	45	90	12	4	0	173	1	0	1	-2	-12	12	102	998	7	24	2010	3	4	74.468	E		1	1	1	3820		74	160	12	160		1		F		1		10	16		1	7	97
26B	9	2	2	83	1	345	90	20	14	0	186	1	0	3	-3	-15	15	347	998	12	401	2003	2	1	40.565	B	777	1	1	1			168	170	12	168		1		F		1		10	16		1	2	1
55G	49	1	2	20	1	290	290	11	5	0	133	3	0	4	0	-11	11	70	998	49	46	2009	3	4	257.06	G	777	0	0	1	2932		114	149	12	140		1		F		2		0	16		1	3	97
140E	12	2	2	69	1	310	180	21	4	0	175	3	0	4	0	-24	24	352	998	19	18	2010	3	1	76.417	E		1	1	1	3861		97	157	12	142		1		F		1		0	16		1	7	1
66E	9	1	2	28	1	90	90		4	0	157	11	7	0						20	37	2009	3	2	1261.24	E		2	2	1	3436			153	12			2		F		2		0	16		1	2	1
266E	43	1	2	7	2	998	998		4	0	199	9	7	0						69	40	2008	2	2	142.09	E	160	1	1	2	4387	1	30	157	12	150	10	1		F	L	50	63	10	16	300	1	2	1
65E	75	1	2	1	1	998	998	12	2	0	117	1	0	4	-2	-12	12	78	998	12	37	2008	4	1	243.957	E	48	1	1	1	2588	2	30	148	12	142	12	6	1	F	R	58	58	10	17	0	1	2	1
50F	48	1	2	83	1	320	90	22	14	0	154	1	0	1	-2	-13	13	358	998	41	402	2002	5	1	1413.5	F	40	1	1	1		2	152	154	12	156	9	2	1	F	L	2	2	10	17	270	1	3	97
41F	75	1	2	28	1	90	90	13	4	0	139	1	0	4	0	-13	13	109	998	20	37	2003	5	4	246.786	F	48	0	0	1	3106		143	150	12	148		1		F		2		0	17		1	2	1
198F	43	2	2	88	1	180	270	25	4	0	144	1	0	1	-3	-15	15	448	998	49	40	2002	5	1	327.778	F	80	1	1	1	3086		112	156	12	154		2		F		1		10	17		1	0	97
204F	43	1	3	80	1	90	230	19	4	0	150	3	0	4	0	-18	18	226	998	37	32	2007	3	1	322.422	F	64	1	1	1	3371			154	12	152				F		2		0	17		1	3	97
31G	5	1	2	3	1	998	998	24	4	0	119	1	0	4	0	-24	24	390	998	12	37	2009	2	1	8765.31	G	40	0	0	1	2623		23	148	12	160		4		F		52		0	17		1	2	1
197B	12	2	2	48	1	245	315	41	4	0	158	1	0	4	-12	-66	67	1108	998	22	20	2006	2	1	66.003	B		1	1	1	3484	2	120	157	12	156	3	7	2	F	R	1	1	10	17	90	1	2	1
143H	12	2	2	93	1	85	180	28	2	0	119	4	7	0						20	16	2003	4	1	298.27	H		0	0	1	2617	2	77	145	12	136	3	2	1	F	R	1	78	350	17	80	1	7	1
204E	12	1	2	7	2	998	998		4	0	186	9	7	0						7	24	2008	2	2	88.718	E		2	1	2	3727	1	84	160	12	160	12	2	3	F	F	68	63	10	17	10	1	7	1
53D	79	1	2	11	1	90	90		4	0	173	11	7	0						42	51	2006	3	1	11.483	D	777	1	1	1	4000	2		159	12		1	2	2	F	R	2	63	0	17	40	1	2	96
149E	75	2	2	69	1	100	0	19	14	0	208	3	0	4	9	-23	25	406	998	2	404	2008	2	1	135.878	E	64	2	1	1				157	11	164		1		F		1		340	18		1	2	5
154F	8	2	2	51	1	75	270	13	5	0	131	1	0	4	0	-26	26	103	998	49	46	2007	2	1	317.924	F		1	1	1	2932	2	72	147	12	148	12	1		F	F	1	42	0	18	0	1	3	97
214G	75	1	2	68	1	270	50	16	4	0	116	1	0	1	-9	-25	27	155	998	55	36	2012	4	2	436.355	G	56	1	1	1	0		71	148	1	147		1		F		2		20	18		1	7	1
102E	11	1	2	2	1	998	998		4	0	119	11	7	0						12	37	2008	4	1	140.308	E	777	2	2	1	2623		28	147	11	145		2		F		42		340	18		1	3	97
5E	41	1	2	68	1	270	55	8	4	0	147	3	0	4	-6	-10	11	65	998	30	40	2008	4	1	33.394	E	48	1	1	1	3191			150	1			2		F		2		30	19		1	2	96
131D	41	3	2	98	2	220	180	13	14	0	180	3	0	4	0	-19	19	126	998	12	401	2003	2	1	24.48	D	89	1	1	2			160	149	12	160		1		F		1		0	19		1	3	97
144G	43	4	2	28	1	90	90	19	14	0	187	1	0	1	0	-20	20	282	998	2	405	2008	2	1	840.074	G	72	0	0	1			155	154	12	155		1		F		3		0	19		1	0	1
1F	48	2	2	21	2	270	270	16	31	0	233	3	0	4	0	-20	20	258	998	20	481	2010	2	1	151.447	F	0	0	0	2		1	134	173	12	180	6	1	1	F	B	3	1	0	19	190	1	3	97
34K	49	1	2	6	3	998	998	21	14	0	206	1	0	1	0	-21	21	432	998	20	403	2003	2	4	12.729	K	777	3	2	3		1	47	159	12	164	0	2	1	F	U	59	61	0	19	998	1	3	97
147J	79	2	2	69	1	200	95	47	4	0	148	1	0	1	12	-34	36	2078	998	30	40	2007	3	1	8.474	J	777	1	1	1	3193	3	90	153	11	152	9	4	2	F	L	1	3	340	19	270	1	3	97
54C	6	1	2	69	1	205	90		4	0	145	11	7	0						63	34	2011	3	1	49.222	C	777	1	1	1	3206			160	11			4		F		2		340	19		1	2	1
71F	13	1	2	86	1	0	270		4	0	139	4	7	0						37	32	2003	4	2	105.655	F	777	2	2	1	3109	3	30	156	11	163	12	5		F	F	2	44	320	19	0	1	2	1
164H	41	1	2	50	1	170	350	12	5	0	118	1	0	4	0	-12	12	89	998	12	37	2006	2	1	157.635	H	48	0	0	1	2729		14	147	12	136		6		F		2		0	20		1	3	97
93F	43	2	2	88	1	180	260	14	3	0	155	1	0	4	-9	-15	17	142	998	20	9	2002	2	4	311.903	F	72	1	1	1	3433	2	32	154	1	170	3	3	1	F	R	1	1	30	20	80	1	3	1
32F	49	1	2	46	2	998	998	21	3		133	1	0	1	-7	-20	21	261	998	49	50	2007	2	2	189.748	F	777	1	1	2	2905	1	114	151	1	152	12	1	1	F	R	54	2	20	20	10	1	2	96
118E	41	1	2	69	1	310	195	23	4	0	150	1	0	1	11	-29	31	484	998	37	32	2003	3	1	135.601	E	72	0	0	1	3109		111	157	11	150		2		F		2		340	20		1	2	1
5K	49	1	2	1	1	998	998	80	30	0	153	1	0	1	0	-80	80	4484	998	35	471	2002	2		17.832	K	777	3	3	1			68	150	12	152		5		F		64		0	20		1	2	1
87E	8	1	3	48	4	25	180		31		234	4	8	0						7	482	2006	3	4	193.262	E		2	2	4		8	64	175	12	190	3	3	3	F	R	4	2	10	20	100	2	0	0
132G	76	2	2	83	1	350	90	22	5	0	136	1	0	1	-3	-16	16	288	998	7	25	2009	2	1	610.73	G	56	0	0	1	3039		64	152	12	150		1		F		1		10	21		1	7	97
152E	49	1	2	7	1	998	998	18	4	0	147	1	0	1	-12	-14	18	306	998	20	37	2008	4	2	26.31	E	777	0	0	1	3297	2	90	152	1	154	5	2	1	F	B	54	54	40	21	150	1	2	1
103F	79	1	2	28	1	0	0	18	4	0	155	1	0	1	0	-18	18	208	998	32	42	2004	2	1	163.736	F	777	1	1	1	3340		101	151	12	140		1		F		2		0	21		1	2	1
187F	75	1	2	28	1	180	180	32	6	0	140	1	0	4	0	-28	28	611	998	48	38	2007	2	1	313.193	F	48	0	0	1	3071		133	146	12	154		2		F		2		0	21		1	2	1
127J	49	1	2	8	1	998	998	34	4	0	160	1	0	1	17	-29	34	1213	998	20	37	2008	3	4	9.377	J	777	2	2	1	3297	2	116	152	11	144	6	3	1	F	R	54	54	330	21	180	1	2	1
132D	79	1	2	2	3	998	998	47	2	0	176	1	0	1	0	-47	47	1795	998	22	22	2007	2	1	16.644	D	113	2	2	3	3415	2	60	153	12	140	1	3		F	F	42	43	0	21	30	1	2	1
88B	49	1	2	2	1	998	998		4	0	116	11	8	0						12	37	2002	2	4	18.602	B	777	5	5	1	2604			149	11	144		9		F		64		340	21		1	2	1
41G	79	2	2	69	1	290	190		4	0	105	11	7	0						55	36	2002	2	4	185.285	G	777	1	1	1	2350	2		148	11		9		1	F	L	1	1	330	21	270	1	2	1
21H	81	1	2	7	1	998	998		4	0	158	9	7	0						59	35	2006	2	1	72.573	H		2	2	1	3651	3	34	153	12	142	12	9	5	F	F	48	52	0	21	0	1	2	97
148D	76	2	2	83	1	150	270	13	4	0	120	1	0	3	-4	-11	12	128	998	35	43	2006	4	4	89.919	D	72	1	1	1	2509		148	147	1	148		1		F		1		20	22		1	7	1
14H	11	1	2	1	1	998	998	13	4	0	149	1	0	3	0	-14	14	116	998	12	23	2010	2	1	184.685	H	777	0	0	1	3285		114	156	12	144		1		F		60		0	22		1	7	96
134G	48	1	2	24	1	180	185	13	4	0	144	3	0	4	0	-14	14	114	998	12	23	2008	2	2	1359.4	G	72	1	1	1	3181		56	155	12	155		1		F		2		0	22		1	3	97
168E	11	1	2	1	1	998	998	18	4	0	149	1	0	4	0	-18	18	233	998	12	23	2011	2	1	76.532	E	777	2	2	1	3285	2	25	156	12	148	2	6	2	F	R	42	42	0	22	60	1	2	1
75E	9	1	2	76	1	90	150	23	4	0	184	1	0	1	-4	-22	22	460	998	18	22	2010	4	1	341.867	E	777	1	1	1	4065		137	157	12	144		1		F		2		10	22		1	3	1
241F	11	2	2	88	1	0	90	23	5	0	124	1	0	4	-14	-24	28	432	998	12	37	2006	2	1	295.168	F	777	1	1	1	2729		130	147	1	130		2		F		1		30	22		1	7	1
39K	45	1	2	6	1	998	998	34	31	0	184	1	0	1	0	-34	34	975	998	20	481	2007	2	2	41.829	K		4	4	1			57	167	12	178		3		F		42		0	22		1	2	1
125F	3	2	2	69	1	110	320		15	0	230	4	7	0						7	422	2005	2	1	113.643	F	777	1	1	1			150	163	11	176		2		F		1		340	22		1	7	1
40E	9	3	2	98	2	260	90		4		143	11	7	0						12	23	2009	4	1	377.506	E	777	1	1	2	3325			155	12					F		2		350	22		1		96
29H	76	1	2	13	1	998	998	12	14	0	132	9	0	0						49	404	2005	2	1	291.904	H	105	0	0	1	2679		45	151	12	136		1		F		76		0	22		1	3	97
143E	8	2	2	73	1	295	10	19	14	0	154	1	0	4	-3	-16	16	249	998	37	402	2007	3	1	151.687	E		1	1	1			39	156	12	150		3		F		1		10	23		1	4	1
7E	81	1	2	11	1	0	0	5	15	0	277	3	0	4	0	-6	6	33	998	58	421	2008	2	1	59.209	E	777	2	2	1				170	12	192				F		2		0	23		1	3	97
201E	41	2	2	68	1	270	30	10	4	0	147	3	0	4	-4	-10	11	66	998	30	40	2007	2	1	33.394	E	48	0	0	1	3193		14	151	1	144				F		1		20	23		1	3	97
6G	79	1	2	20	1	180	180	17	4	0	145	3	0	4	0	-23	23	184	998	37	32	2010	2	1	184.476	G	777	1	1	1	3278		100	157	12	140		2		F		2		0	23		1	3	97
181K	48	2	2	68	1	0	150	26	14	0	205	3	0	4	-4	-25	25	598	998	23	401	2005	2	2	163.687	K	16	1	1	1			114	158	12	160				F		1		10	23		1	2	1
100F	9	2	2	52	1	0	180	23	4	0	157	1	0	1	0	-27	27	443	998	55	33	2007	4	1	432.073	F		2	2	1	3253		26	155	12	150		1		F		1		0	23		1	3	1
152E	43	1	2	86	1	90	0	25	31	0	250	1	0	1	10	-26	28	770	998	12	481	2004	2	1	79.301	E	80	0	0	1			168	170	11	168		1		F		2		340	23		1	3	97
125F	82	1	2	28	1	180	180	25	4	0	129	3	0	4	0	-28	28	347	998	55	35	2010	2	1	123.586	F	777	0	0	1	2723		154	153	12	154		1		F		2		0	23		1	2	1
90J	49	1	2	6	3	998	998	79	4		149	2	0	1	0	-79	79	3985	98	35	47	2008	2	1	11.005	J	777	3	3	3	3028	2	75	155	12	154	12	3	3	F	F	58	63	0	23	0	1	2	1
6E	12	1	2	89	5	998	998	35	4	0	175	11	0	0						19	21	2008	2	1	88.425	E		2	2	5	3929	1	34	158	12	166	11	5	4	F	L	42	2	350	23	330	1	2	1
109E	79	2	2	20	1	90	80		2	0	117	11	6	0						12	37	2008	4	1	168.647	E	64	0	0	1	2588	2		148	12		12	1	1	F	F	1	58	0	23	0	1	3	97
59H	74	1	2	45	1	85	90	13	4	0	156	3	0	4	-2	-14	14	115	998	30	46	2006	2	1	455.871	H	777	0	0	1	3206	2	21	155	12	140	6	5	6	F	B	2	54	10	24	180	1	3	97
133D	12	1	2	7	1	998	998	17	14	0	205	1	0	1	-3	-17	17	325	998	20	401	2004	2	1	19.818	D		1	1	1			56	160	12	164		1		F		54		10	24		1	3	97
150K	78	2	2	69	1	40	270	19	4	0	181	3	0	4	7	-20	21	414	998	6	51	2006	2	1	47.242	K	72	1	1	1	4166		73	160	11	160		2		F		1		340	24		1	2	1
24C	3	2	2	52	1	220	50		4	0	155	7	7	0						54	39	2010	2	1	16.868	C	777			1	3470	3	36	156	12	146	3	3	2	F	R	1	88	350	24	80	1	2	96
46G	8	1	2	11	1	160	160		4	0	148	11		0						55	33	2011	4	1	326.373	G		0	0	1	3161		15	160	12			3		F		2		0	24		1	0	97
35H	9	1	2	1	1	998	998		4	0	150	11	6	0						30	46	2006	2	1	2386.95	H	777	0	0	1	3206			154	12			3		F		63		0	24		1	3	97
22G	79	1	2	2	2	998	998		2	0	173	11		0						35	53	2009	2	1	96.597	G	777	1	1	2	3850	3		159	12		6			F	R	58	45	0	24	170	1	7	1
21F	8	2	2	69	1	320	170	36	4	0	147	1	0	1	5	-29	29	915	998	35	47	2004	2	1	226.698	F		1	1	1	2913		101	155	12	150		2		F		1		350	25		1	2	1
158H	74	1	2	28	1	0	355	22	14	0	156	3	0	4	0	-30	30	330	998	12	402	2003	3	2	508.879	H	777	1	1	1			147	154	12	155		1		F		2		0	25		1	2	1
163H	41	2	2	83	1	325	90	25	4	0	121	3	0	4	-11	-29	31	405	998	52	46	2004	2	1	157.635	H	56	0	0	1	2656		148	145	1	148		2		F		1		20	25		1	2	1
28D	2	2	2	65	1	260	185	23	14	0	184	1	0	1	6	-36	37	440	998	55	401	2005	2	2	91.135	D	777	1	1	1		2	160	154	12	160	9	1	1	F	L	1	1	350	25	270	1	7	1
105H	3	2	2	20	1	200	200		5	0	140	11		0						6	52	2006	4	3	277.486	H	777	0	0	1				148	12					F		1		0	25		1	7	96
179E	8	2	2	79	1	235	315		4	0	126	11	6	0						20	22	2008	2	1	209.542	E		0	0	1	3216		21	148	12	140		5		F		1		10	25		1	0	97
78F	12	1	2	8	3	998	998	34	2	0	126	9	0	0						22	16	2005	2	1	46.438	F		1	1	3	2771	1	37	145	12	135	12	2	3	F	F	53	63	0	25	0	1	2	1
96D	2	1	2	83	1	80	160	20	4	5	153	1	0	1	-5	-15	16	286	998	52	34	2004	2	2	32.377	D	777	1	1	1	3351		61	155	1	152		2		F		2		20	26		1	7	1
277F	43	1	2	20	1	90	90	17	4	0	154	1	0	1	3	-20	20	185	998	58	37	2006	2	1	168.972	F	80	1	1	1	3449		140	150	12	148		1		F		2		350	26		1	2	1
2K	78	2	2	69	1	320	180	41	4	23	192	1	0	1	5	-27	27	1581	998	12	16	2006	2	1	83.145	K	61	1	1	1	0		145	163	12	168		2		F		1		350	26		1	2	1
56F	43	2	2	69	1	130	0	21	4	0	163	1	0	4	10	-27	29	312	998	20	2	2006	2	1	322.826	F	80	1	1	1	3477		15	158	11	155		9		F		1		340	26		1	2	1
28H	41	1	2	20	1	270	275	32	4	0	147	1	0	4	0	-43	43	666	998	30	40	2006	2	1	380.259	H	56	1	1	1	3118		142	152	12	142		3		F		2		0	26		1	7	1
103F	3	2	2	98	1	260	150	48	4	0	115	11	4	0						35	43	2004	2	1	91.658	F	777	1	1	1	2387	2	110	147	12	154	12	3		F	F	1	3	10	26	10	1	7	1
118E	78	2	2	88	1	0	90	11	4	0	158	4	0	0						49	40	2011	2	1	96.645	E	56	1	1	1	3263	2	24	158	12	160	3	2		F	R	1	1	10	26	90	1	2	97
54D	82	1	2	6	2	998	998		4	0	163	9	7	0						58	37	2007	3	4	12.223	D	777	2	2	2	3587	1	44	153	12	152	12	2	3	F	F	58	63	0	26	0	1	2	1
96H	72	1	2	20	1	0	0	13	4	0	135	1	0	1	0	-12	12	92	998	35	43	2007	2	1	345.196	H	777	0	0	1	2853		148	152	12	148		1		F		2		0	27		1	7	1
103C	74	2	2	69	1	120	0	13	14	0	165	1	0	1	5	-15	16	152	998	2	403	2005	3	1	7.826	C	777	0	0	1			143	150	11	160		1		F		1		340	27		1	3	97
78F	3	1	2	11	1	265	305	11	4	0	181	3	0	4	2	-11	11	105	998	59	32	2006	4	1	179.134	F	777	1	1	1	3990	2	37	157	12	158	12	3	1	F	L	2	68	350	27	350	1	7	1
134F	9	1	2	20	1	90	80	14	4		186	1	0	4	-5	-27	27	151	998	7	24	2010	2	1	623.49	F		0	0	1	3820		28	159	12	166		1		F		2		10	27		1	2	1
49H	43	1	2	1	3	998	998	25	2	0	148	9	0	0						42	31	2002	2	1	990.066	H	56	1	1	3	3165	1	35	149	12	146	12	2	3	F	F	62	63	0	27	0	1	2	1
20D	78	1	2	12	1	998	998		20	0	204	9	7	0						63	441	2007	5	1	205.973	D	121	1	1	1			32	170	12	168		3		F		88		0	27		1	7	97
115J	76	1	2	2	1	998	998	13	31	0	238	1	0	1	0	-13	13	208	998	20	481	2009	4	4	98.613	J	80	1	1	1			182	173	12	182		1		F		60		0	28		1	7	97
133F	79	2	2	86	1	270	180	10	4	0	149	3	0	4	6	-11	13	101	998	49	40	2007	2	1	190.588	F	777	2	2	1	3108			155	11	160				F		1		330	28		1	2	1
6H	13	1	2	20	1	90	90	19	4	0	157	1	0	4	0	-18	18	254	998	20	2	2004	2	1	469.648	H	777	0	0	1	3389		87	157	12	146		2		F		2		0	28		1	7	97
153E	75	5	2	98	6	90	90	23	14	0	207	1	0	4	0	-21	21	457	998	35	402	2010	2	3	115.903	E	32	1	1	6		5	154	156	12	170	6	1	1	F	B	6	4	0	28	180	1	2	1
95D	2	1	2	83	1	155	265	29	4	0	152	1	0	1	-14	-23	27	848	998	48	38	2007	5	1	124.125	D	777	1	1	1	3192		120	147	1	144		2		F		2		30	28		1	2	1
43G	3	4	2	28	1	70	70	27	4	0	157	3	0	4	0	-35	35	497	998	20	37	2008	2	1	81.693	G	777	0	0	1	3436		94	153	12	142		1		F		3		0	28		1	2	1
140K	79	3	2	98	2	190	170		4	0	146	11	7	0						35	47	2005	2	1	1.231	K	105	1	1	2	2915			155	12					F		1		0	28		1	2	1
16F	12	3	2	98	3	998	998	21	4	0	114	1	0	1	-4	-21	21	245	998	7	20	2002	3	1	148.554	F		1	1	3	2604	2	129	147	12	147	8	1	2	F	L	54	2	10	29	250	1	3	97
140B	73	1	2	88	1	90	180	33	15	0	262	1	0	3	-17	-47	50	1465	998	19	421	2007	4	1	101.366	B	777	1	1	1			172	172	1	172		2		F		2		20	29		1	7	96
136F	12	2	2	83	1	105	170		20	0	179	4		0						22	441	2002	2	1	71.374	F		1	1	1				159	1	156		1		F		1		20	29		1	3	97
99J	45	2	2	69	1	100	0		4		143	98	7	0						12	23	2008	2	2	94.258	J		2	2	1	3181			155	12			2		F		1		350	29		1	2	96
119K	79	1	2	6	2	998	998		4	0	156	11	7	0						35	39	2004	4	2	1.507	K	80	2	2	2	3310	3		155	12		12			F	F	58	58	0	29	0	1	2	1
5F	79	2	2	21	2	90	90		4	0	163	11	7	0						24	9	2007	4	1	129.302	F	0	1	1	2	3647	1		153	12		6	2	1	F	B	3	1	0	29	180	1	3	97
120B	74	2	2	51	1	80	270	15	6	0	204	1	0	1	6	-32	32	202	998	6	54	2006	2	2	9.963	B	777	2	2	1		2	59	170	12	174	3	2	2	F	R	1	63	350	30	90	1	2	1
91H	81	2	2	69	1	350	230	14	4	0	143	3	0	4	8	-13	15	204	998	37	32	2007	2	2	1075.42	H		0	0	1	3197			154	11	152				F		1		330	30		1	7	97
133G	11	1	2	68	1	270	35		4	0	128	11	7	0						49	32	2010	3	1	420.409	G	777	0	0	1	2723			151	1			2		F		2		30	30		1	3	97
156G	49	2	2	98	1	240	290	13	4	0	126	3	0	4	-3	-15	15	104	998	49	32	2009	3	4	1594.94	G	777	0	0	1	2723	2	48	150	12	156	12	1	1	F	L	1	48	10	31	350	1	3	97
169E	11	2	2	83	1	340	110	22	4	0	126	3	0	1	-6	-18	19	318	998	20	22	2008	4	2	76.532	E	777	1	1	1	3216		66	149	1	130		2		F		1		20	31		1	2	1
117E	3	2	2	24	1	70	70	21	20	0	206	3	0	4	0	-20	20	374	998	37	441	2010	5	1	46.885	E	777	7	9	1			155	169	12	174		2		F		1		0	31		1	2	1
223E	41	2	2	51	1	165	15	26	4	0	152	1	0	4	10	-18	21	912	998	52	34	2009	3	1	32.888	E	48	1	1	1	3395		70	155	11	164		2		F		1		330	31		1	2	1
125E	78	1	2	68	1	0	140	36	4	0	126	3	0	4	-18	-31	36	1006	998	49	32	2009	2	1	71.212	E	32	1	1	1	2723		102	150	1	146		3		F		2		30	31		1	2	1
138J	79	1	2	6	3	998	998		4	0	152	11	8	0						12	23	2011	2	1	10.235	J		3	3	3	3285	2	78	156	12	150	12	4		F	F	68	45	0	31	0	1	2	1
95K	79	2	2	69	1	120	10		31	0	214	10		0						20	481	2007	2	1	8.206	K	777	1	1	1		2	166	172	12	180	12			F	F	1	45	350	31	0	1	2	1
20F	73	2	2	83	1	50	180	11	4	0	128	1	0	4	-8	-13	15	76	998	20	22	2007	2	1	714.186	F	777	2	2	1	3216		34	149	1	138		3		F		1		30	32		1	2	1
137G	12	2	2	32	1	180	180	17	4	0	161	3	0	4	0	-19	19	199	998	20	2	2010	2	1	198.429	G		0	0	1	3555		129	158	12	152		1		F		1		0	32		1	7	1
19B	78	1	2	11	1	90	100		16		229	4	8	0						20	431	2003	3	1	56.801	B	777	5	5	1				167	12	180		9		F		2		0	32			2
106F	6	1	2	98	1	220	280	14	14	0	210	3	0	4	-3	-19	19	182	998	20	403	2003	2	1	39.436	F		0	0	1			35	158	12	150		2		F		2		10	33		1		97
12K	45	2	2	98	1	80	180	27	31	0	223	3	0	2	-4	-23	23	707	998	7	482	2003	2	1	41.829	K		1	1	1			180	173	12	180		1		F		1		10	33		1	3	97
79D	82	1	2	1	1	998	998	23	30	0	149	1	0	1	0	-23	23	356	998	12	471	2004	2	1	5.45	D	777	1	1	1			23	148	12	156		1		F		51		0	33		1	2	1
51A	11	1	2	88	1	240	0	22	14		214	1	0	1	-9	-23	25	540	998	47	401	2007	2	1	42.006	A	777	0	0	1			140	159	1	158		2		F		2		20	33		1	3	97
42E	12	2	2	69	1	40	270	27	2	0	177	1	0	4	0	-26	26	595	998	19	18	2011	2	1	94.878	E		1	1	1	3931	2	60	159	12	150		2		F	F	1	51	0	33		1	2	1
224E	43	2	2	86	1	280	180	36	2	0	118	1	0	1	7	-38	39	710	998	37	31	2009	2	1	165.479	E	72	1	1	1	2659		120	151	12	150		2		F		1		350	33		1	2	1
5E	41	2	2	69	1	55	270	15	5	0	141	3	0	4	2	-12	12	138	998	30	42	2008	2	1	33.394	E	48	1	1	1	3213		67	150	12	134		1		F		1		350	34		1	2	1
67F	79	2	2	21	2	180	180	22	14	0	223	1	0	4	0	-17	17	446	998	35	401	2005	3	1	93.349	F	0	1	1	2		1	138	156	12	170	6	1	1	F	B	3	1	0	34	180	1	2	1
83E	3	1	2	68	1	240	40	27	4	0	181	1	0	1	-6	-18	19	686	998	59	32	2005	3	1	49.813	E	777	1	1	1	3990		100	157	1	152		2		F		2		20	34		1	2	1
114D	45	1	2	7	2	998	998		4	0	157	7	7	0						7	41	2002	2	1	502.783	D		1	1	2	3418	3	10	159	12	150	12	6	3	F	F	51	63	0	34	0	1	2	1
26F	8	2	2	51	1	210	40	22	5		141	1	0	4	0	-20	20	298	998	6	52	2002	2	1	398.752	F		1	1	1			72	148	12	148		1		F		1		0	35		1	0	97
57F	9	2	2	88	1	270	0	18	5		182	3	0	4	-8	-21	22	310	998	35	49	2006	2	1	1292.22	F		1	1	1		2	114	163	1	140	3	2	1	F	R	1	1	20	35	80	1	2	1
146G	12	1	2	88	1	270	0	24	5	0	143	3	0	4	4	-22	22	367	998	20	23	2008	2	1	177.498	G		0	0	1				149	12			2		F		2		350	35		1	7	96
55G	11	2	2	52	1	270	85		4	0	187	11	7	0						13	15	2009	2	1	286.526	G	777	1	1	1	4151		40	166	12	150		4		F		1		0	35		1	2	1
21G	72	1	2	20	1	0	0		5	0	133	11		0						49	46	2008	2	4	67.243	G	777	0	0	1	2932			149	12			1		F		2		0	35		1	3	97
6H	78	2	2	69	1	140	0		4	0	116	11	7	0						12	37	2002	3	1	299.906	H	64	0	0	1	2604			149	11	152				F		1		340	35		1	7	97
136C	49	2	2	69	1	120	0	23	14		156	3	0	4	4	-25	25	376	998	12	402	2003	3	1	11.005	C	777	1	1	1				154	12	154		2		F		1		350	36		1	3	97
109F	4	2	2	83	1	330	105	18	16	0	242	1	0	4	-4	-12	13	321	998	20	431	2003	2	1	326.375	F	777	1	1	1			59	167	1	168		1		F		1		20	37		1	2	1
136E	48	2	2	86	1	0	290	26	15	0	239	1	0	1	4	-21	21	783	998	35	421	2005	5	1	263.013	E	80	1	1	1			164	173	12	176		2		F		1		350	37		1	3	97
51F	75	1	2	68	1	90	240	13	4	0	181	1	0	4	-8	-21	22	130	998	6	51	2006	2	1	215.183	F	24	1	1	1	3623		40	160	1	160		6		F		2		20	37		1	2	1
25K	45	2	2	69	1	235	90	26	14	0	194	1	0	1	4	-25	25	619	998	2	403	2010	2	2	41.829	K		1	1	1		2	150	157	12	160	9	1	1	F	L	1	1	350	37	270	1	2	1
111K	76	2	2	98	3	220	0	16	15	0	242	1	0	4	-5	-29	29	259	998	20	421	2008	6	2	89.919	K		1	1	3		4	95	171	12	178	3	1	1	F	R	1	1	10	37	90	1	7	1
127K	48	2	2	83	1	145	270	32	14	0	206	3	0	4	-6	-33	34	896	998	12	401	2007	2	4	163.687	K	72	1	1	1		2	95	156	12	176	3	2	2	F	R	1	1	10	37	90	1	2	1
57B	81	3	2	51	1	140	0	75	15	0	205	3	0	4	10	-58	59	4889	998	37	421	2004	2	3	20.655	B	777	5	5	1		2	86	170	12	172	9	5	2	F	L	2	2	350	37	270	1	2	96
144E	3	2	2	71	1	30	350		4	0	150	4	7	0						49	40	2008	2	1	61.576	E	777	7	9	1	3263	2	40	158	12	146	9	1	2	F	L	1	1	350	37	270	1	7	1
9G	48	3	2	98	2	310	90	13	4	0	125	3	0	4	3	-16	16	100	998	49	32	2010	4	1	845.035	G	0	0	0	2	2723		54	151	12	164		1		F		1		350	38		1	3	97
207G	8	3	2	98	2	210	45	23	20	0	199	1	0	4	3	-18	18	470	998	49	442	2011	4	1	374.527	G	16			2			136	172	12	172		2		F		2		350	38		1	7	97
82F	75	1	2	6	4	998	998	14	4	0	149	9	0	0						55	33	2005	4	4	310.312	F	113	1	1	4	3254	2	69	153	1	154	10	1	1	F	L	48	48	30	38	310	1	3	97
26E	49	2	3	69	1	210	110	8	31	0	238	3	0	4	5	-9	10	116	998	23	481	2009	6	1	211.533	E	777	0	0	1		3		173	11					F	F	1	45	330	40		1	2	1
42D	72	1	2	51	1	350	180		31	5	251	11		0						20	482	2002	2	1	29.124	D	777	1	1	1					12	183				F		2		0	40		1	2	97
136G	41	1	2	3	3	70	230		4	0	154	10	7	0						22	22	2008	2	1	132.953	G	48	1	1	3	3305	2		154	12		12	1	1	F	F	2	68	0	41	0	1	3	97
41F	76	1	2	52	1	190	20		4		143	7	7	0						37	32	2003	2	2	350.136	F	97	0	0	1	3053		7	155	12	154		5		F		2		350	41		1	7	1
66G	5	2	2	51	1	325	145	23	31	0	270	1	0	1	0	-18	18	629	998	20	481	2009	2	1	284.011	G	40	0	0	1			57	174	12	180		2		F		1		0	42		1	2	1
64H	9	1	2	8	1	998	998		4	0	150	9	7	0						49	40	2007	3	1	2608.67	H		0	0	1	3108		109	155	12	156		1		F		49		10	42		1	4	1
151E	11	2	2	20	1	70	70		4		143	11	7	0						12	23	2009	2	4	221.091	E	777	1	1	1	3325		117	155	12	150		1		F		1		0	42		1	2	1
117J	41	1	2	1	1	998	998		4	0	171	11	7	0						6	51	2010	4	1	21.163	J	56	4	3	1	3758			160	12					F		52		0	42		1	2	96
36D	12	1	2	7	2	0	195	15	14	0	209	1	0	1	4	-23	23	211	998	20	403	2005	2	1	22.053	D		1	1	2		3	44	160	12	170	8	1	1	F	B	2	2	350	43	240	1	3	97
188E	43	2	2	86	1	270	180	14	4	0	145	1	0	1	5	-26	26	139	998	55	33	2011	2	1	124.74	E	40	1	1	1	3161		138	160	12	146		1		F		1		350	43		1	2	1
77D	3	2	2	81	1	175	30	12	14	0	159	3	0	1	4	-10	11	106	998	55	401	2004	3	1	23.639	D	777	1	1	1			78	154	11	156		1		F		1		340	44		1	2	1
120E	9	2	2	69	1	30	270	18	14	0	160	3	0	4	0	-22	22	244	998	37	402	2008	5	1	274.536	E				1			89	156	12	152		3		F		1		0	44		1	2	1
3K	45	1	2	1	1	998	998	71	4	0	146	1	0	1	0	-71	71	3189	998	35	47	2005	2	4	41.829	K		4	4	1	3101	2	96	155	12	150	0	3	1	F	U	42	61	0	44	998	1	2	1
30F	73	2	2	69	1	140	0	17	14	0	247	3	0	4	3	-16	16	306	998	20	401	2002	2	1	305.553	F		1	1	1			43	142	12	150		2		F		1		350	45		1		97
144F	9	1	2	28	1	180	180	21	3	0	120	1	0	4	0	-22	22	197	998	12	37	2007	2	1	1136.07	F				1	2605		135	148	12	152		1		F		2		0	45		1	2	1
33F	6	1	2	86	1	10	280		4	0	122	11	7	0						37	31	2007	2	2	167.659	F		1	1	1	2807			150	12			2		F		2		350	45		1	2	1
195K	48	1	2	1	1	998	998	20	2	0	145	1	0	1	0	-20	20	236	998	12	3	2004	2	1	163.687	K	97	4	3	1	3114		134	153	12	154		1		F		68		0	46		1	2	1
116H	11	1	2	69	1	160	10	23	4	0	145	3	0	1	9	-24	26	400	998	6	43	2003	2	1	404.311	H	777	0	0	1	3102		152	153	11	152		2		F		2		340	46		1	7	1
98E	12	2	2	89	3	998	998	12	4	0	143	9	0	0						35	47	2008	2	1	43.862	E		1	1	3	3028	1	30	155	12	146	11	3	2	F	L	51	1	350	46	320	1	7	97
237G	48	1	2	13	1	998	998	16	31	0	239	9	2	0						49	482	2010	3	1	1132.84	G	80	0	0	1			52	172	12	170		1		F		76		0	46		1	3	97
114K	49	2	2	83	1	250	0	28	3	0	141	1	0	1	-6	-32	32	532	998	52	37	2004	3	4	12.729	K	777	2	2	1	3142		150	151	12	150		2		F		1		10	47		1	2	1
31G	82	2	2	86	1	180	90	11	4	0	125	1	0	1	4	-8	9	75	998	49	32	2010	3	1	56.863	G	777	0	0	1	2723	2	43	152	11	148	12	1	3	F	F	1	58	330	47	0	1	0	97
97K	49	1	2	7	1	998	998	18	4	0	166	1	0	1	-12	-14	18	383	998	55	38	2004	2	1	7.638	K	777	2	2	1	3651		121	153	1	154		1		F		54		40	47		1	3	1
43K	79	3	2	98	2	185	270	32	20	0	212	3	0	4	0	-40	40	974	998	37	441	2009	2	1	8.206	K	777	1	1	2		4	87	169	12	170	0	2	2	F	L	2	2	0	47	998	1	2	1
165F	11	1	2	8	1	998	998	15	14	0	197	1	0	1	0	-15	15	211	998	12	401	2003	2	1	152.504	F	777	1	1	1		2	72	155	12	162	12	1	1	F	L	54	54	0	48	350	1	7	97
58F	12	1	2	86	1	180	90	17	14	0	198	3	0	4	7	-19	20	306	998	12	401	2002	3	1	59.801	F		1	1	1			134	155	11	148		1		F		2		340	48		1	7	97
39K	48	1	2	6	2	998	998	58	4	0	142	1	0	1	0	-58	58	2209	998	35	47	2002	2	1	163.687	K		2	2	2	2873	1	55	155	12	124	12	4	3	F	F	42	68	0	48	0	1	2	1
6K	49	2	2	52	1	10	180		4	0	193	11	7	0						59	32	2008	2	1	12.729	K	777	0	0	1	4244			161	12					F		1		10	48		1	2	1
101G	74	1	2	98	1	998	998		4	0	135	9		0						41	51	2011	2	1	131.499	G	777	1	1	1	3038	2		152	12	155		1	1	F	R	76	76	0	48		1	2	1
128G	2	2	2	69	1	240	85		4	0	110	98	7	0						49	51	2008	2	1	693.865	G	777			1	2293		19	148	12	138		5		F		1		350	49		1	7	97
240F	75	2	2	88	1	0	90	14	4	0	125	1	0	1	-6	-10	12	159	998	7	20	2003	3	1	317.744	F	48	1	1	1	2587		136	147	1	148		1		F		1		30	50		1	3	97
118E	4	1	2	74	1	300	210	18	4	0	135	3	0	1	8	-15	17	236	998	35	43	2008	2	1	79.343	E	777	1	1	1	2804	2	60	152	11	150	3	2	1	F	R	2	63	330	50	80	1	2	1
202K	48	2	2	69	1	45	270	18	4	0	161	1	0	4	3	-19	19	235	998	19	18	2003	3	1	174.873	K	56	3	2	1	3509		35	153	12	156		3		F		1		350	50		1	2	1
13D	9	1	2	2	1	998	998	31	14	5	197	1	0	4	0	-31	31	925	998	35	402	2005	4	1	65.741	D	777	1	1	1			27	156	12	161		2		F		42		0	50		1	2	1
90K	13	1	2	1	1	998	998	39	30	0	150	1	0	4	0	-39	39	1115	998	12	471	2002	2	4	86.329	K	777	3	4	1			30	148	12	150		4		F		42		0	51		3	0	0
131K	11	2	2	81	1	200	90	24	20	0	195	1	0	1	3	-15	15	481	998	6	441	2005	2	1	42.206	K	777	2	2	1			72	162	12	150		2		F		1		350	52		1	2	1
80K	49	1	2	24	2	300	20	31	14	0	229	3	0	4	-6	-32	32	1025	998	13	401	2003	4	4	13.076	K	777	7	9	2		1		155	12	162	12	2	1	F	F	3	2	10	53	350	1	2	1
157C	41	1	2	20	1	180	180	15	4	0	113	3	0	1	0	-17	17	111	998	20	32	2002	2	1	21.163	C	40	2	2	1	2403		130		12	145		2		F		2		0	53		1	3	97
10F	4	3	2	20	1	205	205	22	4	0	141	1	0	4	0	-21	21	268	998	20	37	2003	2	1	590.338	F	777	1	1	1	3106		144	150	12	144		2		F		2		0	53		1	2	1
104B	2	1	2	98	1	90	90		14	0	134	4	8	0						49	402	2002	3	2	84.684	B		5	5	1				151	12	156		7		F		2		0	54		1	2	1
151H	8	1	2	12	2	998	998	13	6	0	141	9	0	0						6	52	2002	2	1	520.331	H	113	0	0	2		3	126	148	11	144	8	1	1	F	L	48	48	340	54	230	1	0	97
75E	3	1	2	11	2	0	170	13	14	0	205	3	0	4	2	-12	12	152	998	20	403	2008	3	1	50.232	E	777	1	1	2		1	15	158	12	170	12	4		F	F	3	2	350	55	0	1	7	97
55H	41	2	2	83	1	180	270	15	31	0	175	3	0	1	-3	-17	17	165	998	49	482	2006	2	1	191.858	H	56	1	1	1			178	168	12	178		1		F		1		10	55		1	2	1
24G	5	2	2	98	1	150	220	20	14		160	3	0	1	-5	-31	31	280	998	37	402	2008	2	1	1810.82	G		0	0	1			84	156	12	170		2		F		1		10	55		1	2	1
157C	9	2	2	69	1	190	90	15	4		180	3	0	4	6	-16	17	229	998	6	43	2010	3	1	38.657	C		1	1	1	3310			155	11					F		1		340	56		1	2	96
189F	43	2	2	69	1	100	340	14	20	0	183	1	0	1	7	-19	20	210	998	35	443	2006	2	1	301.675	F	56	1	1	1			76	170	11	164		1		F		1		340	56		1	3	97
235D	48	2	2	98	1	10	270	25	4	0	142	1	0	1	0	-27	27	393	998	35	47	2003	2	1	163.687	D	72	7	9	1	2913		112	155	12	150		1		F		1		0	56		1	2	1
113G	2	1	2	13	1	998	998		4	0	131	9	6	0						30	40	2011	2	1	1203.28	G	777	0	0	1	2881		80	154	12	150		6		F		76		0	57		1	7	97
137F	13	1	2	1	2	998	998		20	0	188	9	7	0						7	442	2002	2	1	130.811	F	777	2	1	2		1	178	161	12	178	12	5	4	F	F	51	51	0	57	0	1	2	1
52F	43	1	2	68	1	90	250	15	4	0	146	1	0	1	-3	-19	19	152	998	49	40	2006	4	1	403.918	F	8	1	1	1	3108		108	155	12	150		1		F		2		10	58		1	2	1
191F	48	2	2	69	1	215	90	25	4	0	143	1	0	4	3	-20	20	416	998	37	32	2007	2	4	444.243	F		1	1	1	3192		154	154	12	154		2		F		1		350	58		1	3	97
122F	82	1	2	20	1	180	185		14	0	190	98	7	0						59	403	2009	2	4	140.888	F	777	1	1	1			162	155	12	162		2		F		2		0	59		1	2	1
24B	76	1	2	50	1	80	260	53	15	5	203	2	0	4	0	-52	52	2806	86	37	421	2005	2	2	108.115	B	89	5	5	1			43	170	12	148		6		F		2		0	60		1	2	1
98H	74	1	2	13	1	998	998	19	14	5	183	9	0	0						59	401	2002	2	1	943.546	H	777	0	0	1				156	12	162		1		F		76		0	60		1	3	97
49C	4	1	2	83	1	60	165	12	4	0	144	1	0	1	-4	-25	25	117	998	35	47	2010	4	1	15.679	C	777	1	1	1	3063		114	153	12	160		1		F		2		10	62		1	2	1
25F	79	2	2	69	1	30	270	8	20	0	198	3	0	4	2	-9	9	52	998	37	441	2003	2	1	123.364	F	777	1	1	1		2	143	168	12	180	12			F	F	1	1	350	63	0	1	3	97
53K	48	2	2	69	1	30	270	26	31	0	211	1	0	1	7	-20	21	890	998	20	481	2003	2	1	163.687	K	72	2	2	1			73	167	11	178		2		F		1		340	63		1	2	1
181K	45	1	2	51	1	170	0	30	15	0	196	3	0	1	12	-33	35	1126	998	37	421	2011	2	2	64.521	K		2	2	1			64	170	11	164		3		F		2		340	63		1	2	1
124F	45	1	2	3	1	998	998		4		152	11	7	0						12	17	2003	2	1	767.966	F		2	2	1	3329			158	12			2		F		52		0	63		1	2	96
119D	48	2	2	51	1	340	170		4	0	143	11	7	0						35	47	2007	3	1	309.915	D	48	2	2	1	3042		109	155	12	152		2		F		1		350	63		1	2	1
193E	8	1	2	20	1	225	225	31	4	0	131	1	0	4	0	-25	25	536	998	55	35	2008	2	4	170.899	E	40	2	2	1	2723		110	153	12	148		2		F		2		0	64		1	2	97
116F	12	1	2	68	1	0	160	15	4	0	184	1	0	1	-2	-13	13	173	998	6	51	2006	2	1	233.366	F		0	0	1	3623		130	160	12	160		1		F		2		10	65		1	3	1
68E	11	2	2	86	1	0	270	14	14	0	145	1	0	1	3	-16	16	134	998	12	402	2004	2	2	97.259	E	777	1	1	1		2	46	153	12	150	11	1	1	F	L	1	1	350	65	320	1	3	97
24J	49	1	2	20	1	90	90	21	14	0	203	1	0	4	0	-17	17	407	998	2	404	2011	2	1	11.005	J	777	1	1	1			92	166	12	160		2		F		2		0	65		1	2	1
5C	11	1	2	2	1	998	998	38	4	0	131	1	0	1	-7	-37	38	960	998	55	35	2009	4	1	40.788	C	777	2	2	1	2723		32	153	12	140		2		F		42		10	65		1	3	97
1E	45	1	2	86	1	90	0	21	20	0	203	1	0	1	11	-19	22	582	998	37	441	2005	2	1	99.185	E		1	1	1			127	169	11	166		2		F		2		330	66		1	2	1
216F	43	2	2	45	1	255	265	12	4	0	147	1	0	4	-3	-15	15	96	998	30	40	2007	3	4	335.589	F	40	1	1	1	3290		44	151	12	136		1		F		1		10	67		1	2	1
78D	75	1	2	68	1	180	310	24	14	0	199	1	0	4	-13	-23	26	704	998	49	405	2010	2	2	34.19	D	80	1	1	1			166	158	1	166		1		F		2		30	67		1	2	1
42F	4	1	2	8	3	998	998	44	30	0	150	1	0	1	0	-44	44	1316	998	12	471	2002	3	1	406.254	F	777	3	3	3		1	61	147	12	157	12	3		F	F	42	57	0	68	0	1	2	1
10F	41	1	2	68	1	170	310	28	4	0	146	1	0	1	-9	-24	26	494	998	55	33	2004	2	1	26.985	F		1	1	1	3181		50	155	1	150		4		F		2		20	70		1	2	97
33D	48	2	2	86	1	180	90	29	4	0	146	3	0	4	6	-32	32	541	998	49	40	2004	2	4	163.687	D		1	1	1	3086			154	12	160				F		1		350	71		1	3	97
65F	4	2	2	83	1	95	180	18	4	0	141	1	0	1	-3	-15	15	198	998	49	40	2007	2	1	864.34	F		0	0	1	3108		75	157	12	160		1		F		1		10	72		1	3	97
56E	12	1	2	68	1	0	140	27	14	0	171	3	0	4	-5	-27	27	577	998	20	404	2011	2	1	41.003	E		2	2	1			118	158	12	168		2		F		2		10	73		1	7	1
210E	8	1	2	69	1	285	180	13	4	0	127	1	0	4	2	-14	14	107	998	55	35	2011	2	1	275.929	E		1	1	1	2661		103	156	12	166		1		F		2		350	74		1	2	1
115F	13	1	2	83	1	140	270	18	4	0	134	1	0	1	-6	-16	17	191	998	24	5	2002	2	1	98.108	F	777	3	3	1	3033	2	59	152	1	120	3	1	1	F	R	2	2	20	74	90	1	3	97
104H	8	1	2	20	1	280	280	23	4	0	163	1	0	4	0	-20	20	370	998	20	2	2006	3	1	1642.03	H	40	0	0	1	3477		122	157	12	150		2		F		2		0	75		1	4	1
121E	41	2	2	69	1	40	270	24	4	0	150	1	0	1	4	-23	23	376	998	14	17	2004	2	1	50.092	E	64	1	1	1	3369	2	124	158	12	144	12	2		F	F	1	88	350	78	0	1	2	1
216E	12	2	2	69	1	200	90	33	4	0	155	1	0	1	13	-36	38	855	998	20	37	2009	2	1	123.697	E		2	1	1	3415		126	152	11	172		2		F		1		340	78		1	2	1
150G	48	1	2	8	2	998	998		4		183	9	6	0						47	36	2011	3	1	3949.62	G		0	0	2	3803	1	25	157	12	158	12	1	9	F	F	45	63	0	78	0	1	3	97
112H	49	2	2	83	1	240	0	15	4	0	121	3	0	4	-10	-17	20	192	998	12	37	2006	2	2	692.054	H	777	1	1	1	2676		139	149	1	144		1		F		1		30	79		1	2	1
35C	4	2	2	86	1	95	5	19	4	0	148	3	0	4	13	-23	26	314	998	49	40	2008	2	1	22.366	C	777	1	1	1	3263	2	160	157	11	160		2		F	L	1	1	330	80		1	2	1
108F	8	1	2	88	1	120	215	16	4	0	164	1	0	1	-3	-15	15	194	998	35	39	2007	2	1	255.906	F		0	0	1	3474	2	144	156	12	144	1	1	1	F	R	2	2	10	83	30	1	2	1
234C	75	2	2	65	1	250	180		14	0	163	11	7	0						37	402	2009	2	4	46.861	C	66	2	2	1		3		156	11	156	6		1	F	R	1	50	330	84	170	1	2	1
12D	2	1	2	68	1	180	330		4	0	188	11	6	0						14	6	2007	2	1	42.128	D	777	0	0	1	4135		37	164	1	152		2		F		2		30	85		1	7	97
86F	82	1	2	29	2	0	350	15	4	0	182	3	0	1	0	-13	13	183	998	19	14	2003	2	1	87.128	F	777	1	1	2	3969	1	76	159	12	164	6	1	2	F	B	3	2	0	86	190	1	2	1
30E	11	2	2	65	1	30	175		4	0	149	11	7	0						37	32	2008	2	1	79.263	E	777	1	1	1	3281			157	12	150		6		F		1		350	86		1	2	1
153E	12	2	2	21	2	90	90		4	0	160	4	7	0						24	9	2008	2	1	132.911	E		0	0	2	3647	1	104	153	12	148	6	4	3	F	B	3	1	0	87	180	1	3	97
35G	78	2	2	76	1	270	330		4	0	126	98	6	0						20	22	2008	2	1	623.906	G	21	0	0	1	3216			148	1	140		1		F		1		40	92		1	7	1
184B	11	1	2	12	1	998	998		14	0	142	9	7	0						12	402	2003	2	1	42.006	B	777	5	4	1		3		154	12	154	12	8	1	F	F	68	2	0	93	0	1	3	97
14	4	1	2	86	1	190	110	20	20	999	193	1	0	1	3	-20	20	361	998	7	442	2006	5	1	274.17	F	999	1	1	1			120	163	12	170		1		F		2		350	13		1	2	1
39	43	3	2	98	2	20	90	8	20	0	204	3	0	4	-1	-6	6	55	998	6	441	2008	6	2	785.774	H	0	0	0	2			999	165	12	178		99		F		1		10	14		1	3	97
34	78	2	2	83	1	320	90	27	4	0	146	3	0	4	0	-18	18	448	998	63	34	2008	2	1	56.614	D	48	2	2	1	3142		108	156	12	154		2		F		1		0	14		1	2	1
4	78	1	2	20	1	0	0	32	4	0	152	1	0	1	0	-24	24	713	998	22	22	2009	3	1	119.272	F	48	1	1	1	3305		150	154	12	150		2		F		2		0	14		1	7	1
7	76	2	2	86	1	0	270	16	4	0	143	1	0	2	18	-32	37	237	998	35	47	2007	3	1	355.329	H	40	1	1	1	3042		148	155	11	148		1		F		1		330	14		1	7	1
100	11	2	2	51	1	190	20	16	14	0	201	1	0	1	2	-14	14	216	998	12	401	2008	2	1	57.775	B	777	2	2	1			62	156	12	156		1		F		1		350	15		1	2	96
205	43	2	2	29	2	350	350	15	20	5	205	3	0	1	0	-17	17	192	998	6	441	2011	3	4	365.519	E	113	1	1	2		1	122	166	12	158	6	2	1	F	B	1	3	0	15	180	1	2	1
80	75	2	2	65	1	220	0	14	4	0	155	1	0	1	-3	-20	20	164	998	49	40	2010	3	1	37.739	D	64	1	1	1	3263		75	157	12	156		1		F		1		10	15		1	2	1
119	75	2	2	21	2	180	180	16	4	0	157	3	0	4	0	-22	22	162	998	55	33	2009	2	3	249.426	E	0	1	1	2	3494	1	135	157	12	152	6	1	2	F	B	3	1	0	15	180	1	7	1
68	12	2	2	86	1	270	180	30	5	0	130	1	0	1	4	-23	23	626	998	22	32	2010	5	1	189.544	F	0	1	1	1	2856	2	72	150	12	150	7	3	1	F	L	1	1	350	15	200	1	2	1
5	12	3	2	98	2	250	100	38	31	0	240	1	0	1	5	-27	27	1503	998	20	481	2005	2	1	40.835	K	999	0	0	2			168	168	12	174		3		F		2		350	15		1	0	1
113	48	1	2	50	1	180	330	78	2	999	117	3	0	4	-30	-82	87	3913	998	37	31	2005	2	4	243.056	D	97	4	4	1	2587	2	999	147	1	999	3	7	99	F	R	2	2	20	15	90	1	2	96
104	49	2	2	88	1	270	30	17	6	0	186	1	0	1	-8	-10	13	364	998	7	27	2009	2	1	135.688	E	777	1	1	1		2	116	158	1	165	4	1	99	F	R	1	1	40	16	110	1	3	97
72	49	1	2	48	2	998	998	33	15	0	224	1	0	1	0	-34	34	1036	998	20	421	2005	2	4	636.746	F	777	2	1	2		3	44	160	12	164	12	3	9	F	F	49	48	0	16	0	1	2	97
88	74	2	2	20	1	180	180	999	4	0	127	11	7	0	999	999	999	9999	999	37	31	2012	2	1	35.178	E	777	1	1	1	2705		999	152	12	999		99		F		1		0	16		1	2	1
62	78	1	2	13	1	998	998	999	4	999	153	11	9	0	999	999	999	9999	999	37	32	2011	2	1	746.333	G	105	0	0	1	3279		999	157	12	999		2		F		76		0	16		9	7	99
166	43	2	2	28	1	90	90	13	5	0	215	3	0	1	-2	-13	13	154	998	20	24	2009	2	1	958.901	G	80	0	0	1			123	170	12	150		1		F		1		10	17		1	2	1
168	48	1	2	3	1	998	998	15	14	0	206	1	0	4	0	-15	15	233	998	12	401	2006	2	1	976.596	F	64	1	1	1			27	156	12	160		2		F		42		0	17		1	3	97
2	3	2	2	86	1	230	140	12	3	0	120	3	0	1	5	-15	16	93	998	54	38	2003	2	1	43.783	F	777	1	1	1	2694	2	81	148	11	146	9	1	2	F	L	1	1	340	17	270	1	7	1
61	12	1	2	88	1	95	175	21	4	999	141	1	0	1	-5	-15	16	302	998	20	37	2004	5	1	110.795	F	999	1	1	1	3106	2	67	152	1	150	12	1	4	F	F	2	3	20	17	350	1	2	1
20	9	3	2	98	3	240	90	999	4	0	127	98	2	0	999	999	999	9999	999	24	7	2005	2	1	18.64	A	777	1	1	3	2802		51	149	11	130		2		F		1		340	17		1	2	1
105	79	1	2	6	2	998	998	999	31	0	193	10	7	0	999	999	999	9999	999	20	481	2003	2	1	258.327	H	777	0	0	2		1	999	166	12	180	12	8	99	F	F	52	62	0	17	0	1	3	97
58	41	1	2	20	1	10	10	11	4	0	120	3	0	4	0	-12	12	118	998	55	35	2006	3	1	169.255	G	32	0	0	1	2784		148	148	12	148		2		F		2		0	18		1	2	96
60	11	1	2	86	1	90	0	17	4	0	154	1	0	1	8	-21	22	234	998	37	32	2004	3	1	55.241	K	777	9	99	1	3384		138	157	11	138		1		F		2		340	18		1	2	1
11	8	1	2	20	1	170	170	19	4	0	122	3	0	4	0	-28	28	186	998	55	35	2004	2	4	1457.14	H	40	0	0	1	2635		123	146	12	150		1		F		2		0	18		1	3	97
142	72	2	2	77	2	998	998	999	15	0	270	11	8	0	999	999	999	9999	999	58	421	2010	3	1	70.679	D	777	1	1	2		1	999	170	12	999	8	3	99	F	L	51	1	0	18	230	1	2	96
15	4	2	2	28	1	15	15	13	6	0	141	3	0	4	0	-15	15	93	998	2	1	2012	2	1	314.359	G	777	0	0	1			130	152	12	150		1		F		1		0	19		1	2	1
76	4	2	2	28	1	170	165	11	4	0	137	1	0	1	2	-10	10	93	998	35	47	2008	2	1	616.215	G	777	0	0	1	3028		42	153	12	146		1		F		1		350	19		1	3	97
24	79	2	2	88	1	90	180	15	4	0	165	3	0	4	-9	-16	18	224	998	20	2	2009	2	1	42.752	E	999	1	1	1	3555		140	157	1	140		2		F		1		30	19		1	2	1
19	11	1	2	20	1	0	20	43	4	999	115	1	0	4	0	-49	49	933	998	20	39	2008	2	4	42.823	K	777	2	2	1	2343		140	144	12	140		3		F		2		0	19		1	2	96
7	48	1	2	88	1	180	270	17	20	0	203	1	0	1	-6	-11	13	343	998	37	441	2007	5	4	264.566	D	64	1	1	1		2	72	169	1	178	12	1	1	F	R	2	2	30	20	10	1	2	1
15	82	2	2	69	1	100	330	13	4	0	116	1	0	3	5	-15	16	124	998	49	32	2004	3	2	34.669	E	777	1	1	1	2502		93	147	11	148		1		F		1		340	20		1	3	97
95	41	1	2	8	1	998	998	24	4	0	152	1	0	4	-4	-24	24	363	998	52	34	2009	2	1	45.315	E	89	1	1	1	3395	2	75	155	12	150	3	2	2	F	R	54	54	10	20	90	1	2	1
22	5	1	2	86	1	195	100	21	6	0	168	3	0	4	9	-23	25	387	998	41	53	2007	2	1	102.404	E	56	0	0	1			145	162	11	166		2		F		2		340	20		1	3	1
2	4	1	2	83	1	305	40	33	14	0	178	1	0	1	-5	-29	30	899	998	2	405	2003	2	1	13.174	K	999	1	1	1			97	153	12	170		2		F		2		10	20		1	2	1
34	11	2	2	51	1	240	90	999	20	999	203	11	6	0	999	999	999	9999	999	37	441	2005	2	1	801.647	G	777	0	0	1			999	169	12	999		1		F		1		350	20		1	3	97
102	48	1	2	2	1	55	135	999	4	18	187	10	7	0	999	999	999	9999	999	12	16	2008	2	4	180.679	D	80	1	1	1	0	3	70	163	12	160	0	2	99	F	F	2	60	0	20	998	1	2	1
171	48	1	2	68	1	90	230	13	2	0	152	3	0	4	-6	-10	12	130	998	12	3	2005	2	1	167.773	D	8	0	0	1	3300		60	158	1	158		1		F		2		30	21		1	3	97
37	81	2	2	28	1	355	0	13	4	0	151	1	0	4	0	-12	12	151	998	63	34	2011	5	1	102.976	E	777	1	1	1	3206		39	160	12	156		3		F		1		0	21		1	2	1
105	12	2	2	86	1	260	180	29	31	0	194	1	0	1	8	-21	22	799	998	12	481	2003	2	1	128.562	F	999	0	0	1			141	165	11	184		1		F		1		340	21		1	3	97
102	3	1	2	4	3	998	998	24	21	0	237	1	0	4	0	-24	24	561	998	23	461	2007	2	1	43.707	D	777	1	1	3		1	42	173	12	179	99	3	99	F	F	42	42	0	21	999	0	7	0
67	82	1	2	1	1	998	998	28	5	0	144	1	0	1	0	-28	28	507	998	20	23	2009	2	1	139.1	G	777	0	0	1			18	149	12	132		2		F		42		0	21		1	2	1
41	81	1	2	14	1	998	998	30	2	0	152	1	0	1	0	-30	30	618	998	12	3	2005	4	1	50.465	D	777	1	1	1	3300		158	158	12	160		2		F		68		0	21		1	2	1
143	78	2	2	69	1	320	180	41	4	0	149	1	0	4	17	-29	33	1528	998	49	40	2005	3	1	56.614	D	56	2	2	1	3108	2	111	156	11	156	9	3	1	F	L	1	1	330	21	270	1	2	1
190	43	1	2	2	1	998	998	42	14	999	181	1	0	1	7	-41	42	1339	998	2	404	2004	2	1	37.941	K	72	3	3	1			90	151	12	156		2		F		42		350	21		1	3	1
49	49	2	2	69	1	210	90	52	4	0	159	1	0	4	15	-41	44	2355	998	6	43	2008	3	4	10.054	B	117	3	3	1	3313	2	102	157	11	152	9	3	2	F	L	1	1	340	21	270	1	2	1
154	48	3	2	98	2	220	270	44	4	0	147	3	0	4	0	-54	54	1210	998	24	6	2005	2	1	158.794	B	121	3	2	2	3237		115	151	12	137		3		F		1		0	21		1	2	1
35	5	1	2	20	1	230	230	999	4	0	144	11	7	0	999	999	999	9999	999	51	47	2003	2	1	1898.35	H	999	0	0	1	3276		999	155	12	153		99		F		2		0	21		1	3	97
122	48	1	2	2	1	998	998	999	2	0	167	11	7	0	999	999	999	9999	999	58	37	2009	3	1	252.535	C	129	1	1	1	4095	2	999	155	12	144	12	9	3	F	F	48	54	10	21	350	1	2	97
1	9	2	2	21	2	180	180	12	14	0	154	1	0	4	0	-11	11	103	998	37	402	2008	2	1	191.09	F	777	1	1	2		1	145	156	12	148	6	1	1	F	B	3	1	0	22	180	1	3	1
39	12	2	2	57	1	290	60	12	4	0	163	1	0	4	-8	-15	17	122	998	22	2	2004	2	1	254.583	F	999	0	0	1	3790		29	159	1	152		3		F		1		30	22		1	3	97
8	11	1	2	6	1	998	998	18	4	0	154	1	0	1	3	-18	18	197	998	7	26	2012	2	4	28.824	E	777	1	1	1	3394	2	98	159	12	156	9	1	1	F	L	54	54	350	22	280	1	2	1
59	79	1	2	2	2	998	998	20	15	0	254	1	0	1	0	-20	20	432	998	23	421	2006	3	1	116.533	H	777	1	1	2		1	25	166	12	160	12	2	3	F	F	51	63	0	22	0	1	3	1
22	41	2	2	68	1	270	45	18	14	0	153	3	0	4	-5	-26	26	315	998	37	402	2006	4	1	107.743	F	16	1	1	1			57	154	12	158		2		F		1		10	22		1	3	1
102	6	1	2	20	1	240	240	15	4	0	172	1	0	4	0	-13	13	174	998	7	24	2010	2	1	309.563	G	72	0	0	1	3820		143	159	12	152		1		F		2		0	23		1	3	97
83	79	2	2	83	1	250	0	13	2	0	176	1	0	1	-6	-16	17	130	998	20	9	2010	2	1	181.156	E	777	1	1	1	3741		69	162	1	160		1		F		1		20	23		1	2	1
175	76	2	2	69	1	220	90	29	4	0	149	3	0	4	11	-31	33	816	998	12	23	2010	3	1	108.036	C	48	2	2	1	3342		55	156	11	152		2		F		1		340	23		1	2	1
68	2	1	2	28	1	240	240	21	4	0	131	11	2	0	999	999	999	9999	999	20	22	2006	2	1	61.614	F	777	1	1	1	3216		136	149	12	136		1		F		2		0	23		1	7	97
83	13	1	2	1	3	998	998	50	4	0	145	9	7	0	999	999	999	9999	999	30	46	2007	4	1	155.606	F	777	1	1	3	3354	4	35	154	12	160	12	3	99	F	F	68	52	0	23	0	1	2	1
88	76	1	2	50	1	185	350	60	4	999	184	4	5	0	999	999	999	9999	999	7	24	2007	2	2	118.443	B	999	4	4	1	3648	2	155	160	12	155	3	6	2	F	R	2	2	10	23	90	1	3	97
114	79	2	2	86	1	180	90	54	3	999	105	1	0	4	25	-43	50	1951	998	55	36	2005	3	1	74.081	F	777	2	2	1	2280		144	143	11	144		3		F		1		330	24		1	2	1
188	43	1	2	68	1	130	250	999	4	0	150	11	7	0	999	999	999	9999	999	49	40	2011	2	1	774.295	G	56	1	1	1	3263		999	158	1	999		1		F		2		20	24		1	3	97
48	81	1	2	47	1	180	170	11	4	0	158	1	0	4	0	-9	9	100	998	30	46	2010	3	1	517.178	G	999	0	0	1	3378		35	155	12	142		3		F		2		0	25		1	3	97
49	48	1	2	1	1	998	998	30	4	0	143	1	0	1	0	-30	30	555	998	37	32	2007	2	4	212.943	D	999	1	1	1	3228		107	155	12	156		2		F		42		0	25		1	2	1
212	43	1	2	50	1	155	335	43	2	0	170	1	0	1	7	-42	43	1342	998	12	3	2012	2	1	1941.47	G	80	0	0	1	3401		62	159	12	146		2		F		2		350	25		1	2	1
212	43	2	2	51	1	335	155	43	4	0	170	1	0	1	7	-42	43	1365	998	12	23	2011	3	1	1941.47	G	72	1	1	1	3359		97	156	12	144		2		F		1		350	25		1	2	1
9	13	1	2	3	1	998	998	999	4	0	148	9	7	0	999	999	999	9999	999	55	33	2004	2	4	1265.05	H	777	0	0	1	3181		28	155	1	164		2		F		48		20	25		1	7	97
98	82	2	2	69	1	110	0	14	30	0	211	3	0	1	3	-15	15	174	998	35	471	2007	2	1	27.518	F	777	1	1	1			162	157	12	162		1		F		1		350	26		1	2	1
39	2	1	2	51	1	160	340	14	20	0	208	3	0	4	-3	-16	16	264	998	49	442	2011	8	2	82.599	E	777	0	0	1			36	172	12	188		6		F		2		10	26		1	2	1
58	82	1	2	58	1	0	170	37	4	0	150	1	0	1	0	-40	40	927	998	48	38	2011	2	4	7.856	D	777	1	1	1	3142		120	150	12	160		2		F		2		0	26		1	2	1
103	72	1	2	6	1	998	998	999	4	999	149	11	7	0	999	999	999	9999	999	35	47	2011	4	1	5.56	J	777	2	1	1	3180		999	179	12	999		1		F		61		0	26		1	2	96
146	79	1	2	1	3	998	998	12	15	0	247	9	6	0	999	999	999	9999	999	12	422	2006	3	1	358.314	H	777	0	0	3		4	130	170	12	160	3	1	1	F	R	59	43	0	26	90	1	3	97
28	82	2	2	86	1	0	270	29	5	0	133	3	0	4	18	-31	36	807	998	49	46	2008	5	4	4.179	K	777	3	3	1	2932		142	150	11	142		3		F		1		330	27		1	7	1
108	11	1	2	1	3	998	998	40	4	999	135	1	0	4	0	-40	40	1221	998	63	32	2008	6	1	53.528	K	777	3	3	3	2919	1	18	149	12	136	2	3	2	F	R	42	42	0	27	60	1	2	1
68	48	1	2	50	1	350	170	49	4	0	141	1	0	4	0	-41	41	1571	998	20	37	2005	3	1	158.794	B	105	5	5	1	3106	2	42	150	12	148	10	2	1	F	L	2	41	0	28	300	1	2	1
118	43	2	2	69	1	115	325	42	4	0	190	1	0	1	6	-34	35	1455	998	12	16	2004	3	1	180.586	E	64	2	1	1	0		78	162	12	158		2		F		1		350	29		1	2	1
200	43	1	2	1	5	998	998	999	5	0	145	98	8	0	999	999	999	9999	999	7	25	2008	2	4	66.764	B	129	6	6	5	3189	6	999	151	12	999	3	9	4	F	R	42	51	10	29	90	1	9	6
70	45	1	2	84	1	180	290	20	15	0	264	11	7	0	999	999	999	9999	999	19	421	2004	4	4	711.731	D	999	1	1	1			90	167	1	168		2		F		2		20	29		1	2	1
137	82	1	2	20	1	180	180	999	30	0	210	11	7	0	999	999	999	9999	999	35	471	2012	2	4	43.94	E	777	1	1	1			999	157	12	999		99		F		2		0	29		1	7	1
23	41	2	2	86	1	180	90	21	31	0	232	3	0	1	12	-22	25	557	998	12	481	2007	2	1	393.255	H	56	7	9	1		2	76	171	11	185	9	2	3	F	L	1	1	330	30	260	1	3	97
6	43	2	2	88	1	170	250	26	5	0	141	1	0	1	-5	-28	29	438	998	7	25	2011	2	1	95.681	E	89	1	1	1	3012	3	104	151	12	140	3	1	3	F	R	1	1	10	30	90	1	2	1
203	49	1	2	20	1	270	270	49	4	0	129	1	0	1	0	-43	43	1386	998	35	50	2010	2	1	20.093	C	777	1	1	1	2671		54	148	12	146		3		F		2		0	30		1	2	1
89	78	2	2	69	1	140	0	33	4	0	126	1	0	1	14	-39	41	655	998	49	32	2009	2	1	110.512	E	68	1	1	1	2723		98	153	11	154		3		F		1		340	31		1	3	1
32	6	1	2	2	1	998	998	14	4	0	203	9	2	0	999	999	999	9999	999	34	37	2003	3	1	60.482	K	777	1	1	1	4464		18	156	12	160		3		F		51		10	32		1	9	1
76	49	2	2	21	2	0	350	19	4	0	145	4	2	0	999	999	999	9999	999	49	40	2012	2	1	264.031	G	0	0	0	2	3190	1	63	158	12	150	6	2	1	F	B	1	3	0	32	180	1	2	1
196	43	1	2	14	1	998	998	14	5	5	164	1	0	4	2	-14	14	151	998	20	37	2006	2	1	60.265	K	97	4	4	1	3477		24	152	12	150		6		F		42		350	33		1	2	1
35	79	1	2	47	1	270	250	999	4	0	194	11	9	0	999	999	999	9999	999	42	43	2007	2	1	52.463	E	777	0	0	1	4465		999	160	11	160		99		F		2		340	33		1	3	97
98	3	1	2	86	1	310	220	13	14	0	209	3	0	4	3	-16	16	156	998	20	403	2004	5	1	214.537	F	777	2	2	1		2	35	158	12	156	9	1	3	F	L	2	2	350	34	270	1	7	97
111	75	2	2	69	1	130	0	24	4	0	162	1	0	1	6	-18	19	429	998	18	2	2005	5	4	505.824	G	999	2	2	1	3567		75	158	11	162		2		F		1		340	34		1	7	1
38	75	1	2	50	1	140	290	48	4	0	160	1	0	1	-15	-41	44	1747	998	20	37	2008	2	4	590.889	F	64	1	1	1	3415		130	152	1	164		3		F		2		20	35		1	3	97
75	12	1	2	82	1	270	170	19	14	0	178	3	0	1	5	-26	26	290	998	7	403	2008	2	1	303.561	G	0	0	0	1			136	155	12	168		1		F		2		350	36		1	2	1
175	41	2	2	87	3	998	998	24	4	0	213	9	2	0	999	999	999	9999	999	13	16	2013	2	1	270.97	G	56	1	1	3		2	162	166	12	162	3	6	2	F	R	57	1	0	36	80	1	2	1
66	76	1	2	13	1	998	998	999	5	0	141	11	6	0	999	999	999	9999	999	7	25	2010	2	4	322.854	G	999	0	0	1	3039		121	150	12	136		1		F		76		0	36		1	7	97
56	2	1	2	1	1	998	998	98	4	0	114	11	7	0	999	999	999	9999	999	55	36	2009	3	1	47.034	C	777	4	4	1	2365		23	146	12	146		6		F		52		10	37		1	2	96
89	43	2	2	45	1	15	35	12	14	0	214	3	0	4	-2	-14	14	131	998	51	401	2006	4	4	644.01	F	64	0	0	1			38	163	12	154		1		F		1		10	38		1	3	97
11	3	2	2	86	1	260	170	999	4	0	141	11	7	0	999	999	999	9999	999	35	47	2003	4	1	52.33	E	777	1	1	1	2913	3	999	155	11	999	11	99	99	F	F	1	3	340	38	340	1	2	1
74	5	1	2	20	1	45	45	999	14	0	129	11	7	0	999	999	999	9999	999	49	404	2011	2	1	1335.2	G	56	0	0	1	2865		131	152	12	155		2		F		2		0	38		1	2	1
103	73	1	2	6	1	998	998	39	4	0	206	9	3	0	999	999	999	9999	999	7	24	2011	2	1	81.812	C	999	1	1	1	4450	2	30	162	12	168	12	2	3	F	F	53	63	0	38	0	1	2	1
154	48	2	2	45	1	240	270	25	2	0	119	3	0	4	-5	-31	31	335	998	12	37	2009	2	1	158.794	B	121	1	1	1	2588		83	148	12	132		2		F		1		10	39		1	2	1
37	6	1	2	88	1	70	160	999	14	0	201	11	7	0	999	999	999	9999	999	2	404	2009	2	4	79.703	E	777	1	1	1		2	999	157	12	999	1	2	4	F	R	2	45	0	39	30	1	9	1
196	49	2	2	28	1	180	180	13	14	0	228	1	0	1	0	-14	14	178	998	34	401	2010	3	4	66.496	E	777	7	9	1		2	80	167	12	164	12	1	1	F	R	1	54	0	40	0	1	2	96
171	76	2	2	65	1	50	270	40	14	0	188	1	0	1	5	-28	29	1381	998	20	401	2003	3	4	107.757	K	80	1	1	1		2	143	142	12	150	3	3	99	F	R	1	1	350	40	90	1	7	1
45	11	2	2	65	1	310	230	999	6	0	177	10	7	0	999	999	999	9999	999	7	27	2011	3	1	42.823	K	777	2	2	1		5	70	158	12	148	12	2	1	F	F	1	42	350	40	0	1	2	1
41	78	1	2	2	1	998	998	999	31	0	252	11	7	0	999	999	999	9999	999	12	481	2005	2	1	56.614	D	56	3	3	1			999	171	12	184		99		F		51		0	40		1	7	97
160	43	2	2	69	1	210	100	42	4	0	105	3	0	1	8	-43	44	892	998	49	51	2009	2	1	240.615	E	72	1	1	1	2288	2	116	147	12	140	9	1	1	F	L	1	1	350	41	270	1	2	1
98	76	1	2	13	1	998	998	14	3	7	115	9	2	0	999	999	999	9999	999	69	54	2011	2	4	258.283	G	105	0	0	1	2535		140	146	12	140		1		F		76		0	41		1	2	1
192	12	3	2	69	1	25	275	15	20	0	202	3	0	1	3	-18	18	212	998	6	441	2006	4	2	561.303	F	777	0	0	1			115	162	12	162		1		F		1		350	42		1	3	97
16	6	1	2	2	1	998	998	53	30	0	203	1	0	4	18	-50	53	2886	998	7	472	2004	3	1	22.307	B	999	4	4	1			55	158	11	150		4		F		51		340	42		1	9	1
87	73	1	2	6	1	998	998	86	20	0	179	2	0	4	15	-85	86	5677	111	20	442	2004	2	1	38.126	B	999	3	5	1		2	40	159	12	155	5	8	1	F	B	42	68	350	42	140	1	2	1
23	74	1	2	69	1	230	90	35	2	0	153	1	0	1	5	-28	28	799	998	20	36	2004	2	1	4.918	K	999	3	2	1	3340		76	159	12	164		2		F		2		350	43		1	2	1
116	82	2	2	65	1	120	0	31	4	0	133	1	0	4	12	-32	35	732	998	49	46	2008	4	1	7.731	D	777	5	5	1	2932	2	100	149	11	130	9	3	2	F	L	1	1	340	43	270	1	2	1
56	12	1	2	12	1	998	998	68	14	999	200	1	0	1	12	-67	68	4163	998	20	403	2006	2	1	58.344	F	999	3	3	1			92	160	12	164		3		F		64		350	43		1	2	1
141	82	2	2	68	1	0	140	15	4	0	185	1	0	1	-10	-16	19	215	998	42	48	2011	3	4	326.476	G	777	1	1	1	3979		69	159	1	158		1		F		1		30	44		1	2	1
73	5	2	2	69	1	190	70	999	20	0	194	11	7	0	999	999	999	9999	999	6	441	2003	3	1	802.47	F	8	2	2	1			134	162	1	150		2		F		1		20	45		1	2	1
157	41	2	2	69	1	0	255	999	4	0	153	11	7	0	999	999	999	9999	999	34	34	2011	3	1	20.256	C	56	2	2	1	3428		999	151	12	999		99		F		1		350	45		1	3	1
165	79	1	2	82	1	90	350	24	4	0	144	3	0	4	6	-32	32	389	998	52	34	2003	2	1	75.324	F	777	1	1	1	3075	2	150	151	12	150	9	1	1	F	L	2	2	350	46	270	1	2	1
8	43	2	2	83	1	170	270	23	4	0	147	3	0	1	-6	-18	19	423	998	30	40	2006	2	1	357.557	F	72	2	2	1	3118		88	152	1	148		2		F		1		20	48		1	2	1
36	2	2	2	98	2	0	210	999	14	999	188	11	8	0	999	999	999	9999	999	2	405	2006	2	4	49.762	K	777	2	2	2			999	153	11	999		7		F		1		320	49		1	7	96
64	3	2	2	88	1	230	320	999	20	0	188	4	7	0	999	999	999	9999	999	49	442	2008	2	1	119.874	F	777	1	1	1			54	168	1	166		2		F		1		20	49		1	2	1
68	75	1	2	12	1	998	998	999	6	0	165	11	7	0	999	999	999	9999	999	48	45	2012	2	4	495.081	G	105	1	1	1	3402		999	155	12	162		99		F		88		0	49		1	7	97
28	79	2	2	51	1	260	90	48	4	0	117	3	0	4	8	-47	48	1182	998	12	37	2003	2	1	8.472	K	777	3	2	1	2564		92	149	12	142		4		F		1		350	51		1	2	1
4	82	1	2	7	1	998	998	38	4	0	163	2	0	1	0	-38	38	1117	50	35	39	2007	2	1	8.692	D	777	3	2	1	3474		46	156	12	148		3		F		52		0	52		1	2	1
94	49	3	2	98	2	185	0	46	4	0	149	3	0	4	-8	-44	45	1584	998	49	40	2006	3	1	8.956	K	777	2	2	2	3108	3	117	154	12	156	6	3	2	F	B	1	4	10	52	180	1	2	1
6	43	3	2	98	5	20	300	11	14	0	160	1	0	1	2	-7	7	103	998	37	402	2010	3	1	95.681	E	89	0	0	5		4	109	156	11	142	5	1	1	F	R	1	4	340	53	160	1	2	97
131	49	2	2	69	1	225	90	27	4	0	143	1	0	1	14	-38	40	518	998	37	32	2003	2	4	8.956	K	777	3	3	1	3109		132	155	11	150		2		F		1		340	53		1	2	1
108	78	2	2	83	1	310	70	999	5	999	184	11	7	0	999	999	999	9999	999	49	53	2010	2	1	678.485	G	89	1	1	1			999	163	12	999		99		F		1		10	53		1	2	96
85	2	1	2	51	1	200	80	17	6	0	148	1	0	4	3	-15	15	189	998	20	23	2008	2	1	144.73	F	777	1	1	1			36	150	12	142		8		F		2		350	54		1	7	97
28	76	2	2	98	2	90	90	15	5	0	134	3	0	4	0	-18	18	126	998	41	51	2007	2	4	170.264	F	0	1	1	2	2930	1	78	152	12	154	6	1	1	F	B	3	1	0	55	180	1	7	97
59	41	2	2	98	2	235	185	18	30	0	196	3	0	4	6	-18	19	290	998	35	471	2005	3	1	19.462	K	89	1	1	2		3	80	157	11	164	9	2	2	F	L	1	1	340	55	280	1	3	97
62	12	1	2	68	1	270	50	24	4	0	115	1	0	4	-7	-20	21	321	998	20	39	2009	2	1	130.285	G	999	1	1	1	2569		75	144	1	134		2		F		2		20	55		1	7	1
70	74	2	2	69	1	210	90	17	15	0	214	1	0	4	2	-12	12	273	998	23	421	2004	2	2	52.254	F	777	1	1	1			65	158	12	164		1		F		1		350	56		1	3	97
27	81	3	2	51	1	320	150	14	2	0	126	3	0	4	2	-14	14	109	998	37	31	2006	2	9	10.665	K	777	1	1	1	2767	2	23	151	12	152	1	9	1	F	R	1	48	350	58	20	1	2	1
16	12	2	2	69	1	200	90	24	4	0	175	1	0	1	4	-22	22	428	998	19	18	2008	2	1	72.088	E	999	0	0	1	3568		99	156	12	140		2		F		1		350	61		1	2	97
106	13	2	2	98	1	110	180	21	30	0	182	1	0	1	-15	-18	23	565	998	20	473	2012	2	1	123.042	C	999	1	1	1			114	153	1	156		2		F		1		40	62		1	2	1
24	43	2	2	29	2	180	180	22	4	0	119	3	0	1	0	-29	29	256	998	37	31	2004	2	1	706.957	H	16	0	0	2	2668	1	119	147	12	147	6	1	1	F	B	3	1	0	62	180	1	3	97
166	48	2	2	86	1	90	0	15	31	0	228	1	0	1	7	-12	14	293	998	20	481	2003	2	1	645.282	D	56	1	1	1			143	167	11	180		1		F		1		330	63		1	2	1
77	8	2	2	98	1	260	90	34	4	0	161	3	0	1	11	-30	32	821	998	20	2	2008	2	4	1091.24	F	18	2	2	1	3555		69	158	11	164		2		F		1		340	64		1	2	1
95	78	2	2	51	1	240	90	999	14	999	158	4	8	0	999	999	999	9999	999	14	402	2010	2	2	62.228	A	777	7	9	1			60	999	11	164		9		F		1		330	64		1	7	1
16	43	2	2	69	1	330	210	20	30	0	164	3	0	1	4	-23	23	300	998	20	473	2004	2	4	568.281	G	56	1	1	1		2	158	148	12	158	12	1	99	F	F	1	1	350	67	350	1	2	1
147	73	2	2	69	1	220	90	999	4	0	155	11	6	0	999	999	999	9999	999	49	40	2010	2	1	81.812	C	777	1	1	1	3263		70	158	12	162		99		F		1		10	68		1	2	97
42	43	2	2	69	1	330	180	15	5	0	150	1	0	1	9	-24	26	169	998	6	52	2006	2	1	280.351	F	72	2	2	1			77	147	11	144		1		F		1		340	70		1	2	1
150	81	2	2	69	1	110	0	14	6	5	148	3	0	4	3	-15	16	156	998	20	23	2011	2	1	108.598	E	999	1	1	1			88	150	12	142		1		F		1		350	71		1	2	1
67	11	2	2	83	1	310	60	999	4	0	163	11	6	0	999	999	999	9999	999	13	13	2012	2	1	120.856	E	777	2	2	1	3598		999	156	12	148		1		F		1		10	71		1	2	1
44	72	2	2	69	1	55	270	999	4	0	174	11	7	0	999	999	999	9999	999	12	17	2010	3	1	508.938	G	777	1	1	1	3985		999	168	11	999		1		F		1		340	72		1	2	1
116	12	1	2	14	1	998	998	39	4	0	181	1	0	1	0	-39	39	1144	998	18	23	2007	2	1	153.678	F	999	4	4	1	3969		27	160	12	158		3		F		41		0	75		1	3	97
141	79	2	2	82	1	0	250	17	4	0	166	3	0	4	10	-18	21	252	998	37	32	2010	2	4	153.294	E	777	1	1	1	3553		64	157	11	160		1		F		1		330	76		1	2	1
68	4	1	2	1	1	998	998	41	14	0	187	9	4	0	999	999	999	9999	999	2	405	2008	2	1	75.324	D	777	3	3	1			44	154	12	168		2		F		52		0	76		1	2	1
164	12	2	2	83	1	120	270	999	4	0	149	11	6	0	999	999	999	9999	999	12	23	2012	2	1	168.027	G	999	0	0	1	3342		48	157	1	146		99		F		1		20	78		1	3	97
76	48	1	2	20	1	180	180	999	4	0	168	11	9	0	999	999	999	9999	999	32	42	2008	2	1	15969.6	H	32	0	0	1	3571		999	152	12	999		99		F		2		0	78		1	3	97
143	78	1	2	68	1	180	320	18	14	0	162	1	0	4	-6	-31	32	223	998	37	402	2006	2	1	56.614	D	32	2	2	1		2	34	154	12	168	3	3	1	F	R	2	2	10	79	90	1	2	1
132	8	1	2	20	1	230	235	13	4	0	184	3	0	1	3	-15	15	125	998	19	3	2005	2	3	1239.49	H	32	1	1	1	4049		72	159	12	162		1		F		2		350	80		1	3	97
124	73	1	2	82	2	998	998	999	14	0	170	10	7	0	999	999	999	9999	999	53	405	2003	2	1	861.376	H	777	2	2	2		1	136	150	12	162	10	1	99	F	F	54	2	0	80	310	1	2	1
24	41	1	2	69	1	220	90	34	4	0	146	1	0	1	16	-28	32	884	998	49	40	2005	2	3	44.7	E	56	9	99	1	3108	3	85	156	11	154	12	2	99	F	F	2	54	330	87	0	1	2	1
45	78	2	2	83	1	330	90	14	4	0	165	3	0	4	-8	-13	15	187	998	20	2	2009	2	1	146.266	E	999	1	1	1	3555	2	83	158	1	156	3	1	1	F	R	1	1	30	87	90	1	7	1
137	43	1	2	87	2	0	60	13	14	0	185	3	0	1	-3	-16	16	130	998	34	402	2007	2	1	455.878	F	48	1	1	2		1	143	151	12	150	3	1	1	F	R	3	2	10	87	80	1	3	97
50	74	2	2	68	1	90	230	19	4	0	124	1	0	1	-15	-26	30	238	998	24	7	2004	2	1	9.179	K	777	2	2	1	2808		67	149	1	150		1		F		1		30	89		1	2	1
182	12	1	2	7	1	998	998	13	14	0	197	1	0	4	2	-13	13	132	998	59	403	2010	2	1	123.366	G	999	9	99	1		2	106	163	12	164	10	1	1	F	L	48	48	350	99	290	1	7	97
140	73	2	2	69	1	110	0	12	4	0	151	3	0	4	2	-14	14	102	998	20	37	2005	2	1	259.102	F	777	1	1	1	3297		103	151	12	148		1		F		1		350	99		1	7	1
78	73	3	2	98	2	170	0	23	4	0	124	3	0	4	0	-22	22	348	998	12	37	2010	5	1	38.276	C	777	2	2	2	2623		26	147	12	148		3		F		1		0	99		1	7	1
153	49	1	2	28	3	270	265	32	31	0	293	3	0	4	0	-30	30	1328	998	20	482	2003	2	4	8.995	K	777	1	1	3		1	74	167	12	174	12	2	1	F	F	3	2	0	99	0	1	2	1
36G	75	1	2	20	1	0	10	15	31	0	248	3	0	4	0	-12	12	252	998	20	481	2011	2	3	506.622	G	72	1	1	1			87	173	12	182				F		2		0	13		1	2	1
14D	81	1	2	68	1	0	140	24	4	0	128	3	0	4	-8	-21	23	340	998	20	22	2006	2	4	50.325	D	777	0	0	1	3216		90	148	1	140		2		F		2		20	13		1	2	1
135C	48	2	2	69	1	310	180	23	4	0	150	1	0	1	3	-17	17	359	998	30	47	2011	2	1	166.083	C	72	1	1	1	3210		133	154	12	144		1		F		1		350	14		1	2	1
107H	8	1	2	28	1	270	270	25	5	0	185	3	0	4	0	-23	23	480	998	12	24	2007	2	1	1598.26	H	97	1	1	1		3	147	165	12	155	6	1	1	F	B	2	4	0	14	180	1	2	1
135E	81	1	2	20	1	0	0	14	2	0	159	1	0	1	0	-13	13	135	998	12	3	2010	2	2	73.668	E		1	1	1	3401		160	159	12	160		1		F		2		0	15		1	2	1
136D	48	1	2	69	1	290	180	19	15	0	176	1	0	1	7	-20	21	315	998	62	421	2012	2	1	238.753	D	48	0	0	1			112	163	11	154		1		F		2		340	15		1	2	1
80F	12	1	2	68	1	270	60	34	20	0	196	1	0	1	-10	-27	29	1216	998	7	442	2007	2	1	142.06	F		2	2	1			107	162	1	150		2		F		2		20	15		1	2	1
29E	49	1	2	68	1	270	40	34	14	0	189	1	0	4	-16	-28	33	1301	998	49	401	2005	4	2	154.384	E	777	7	9	1			99	158	1	164		2		F		2		30	15		1	2	1
106E	12	2	2	86	1	100	10	38	14	0	171	1	0	1	13	-35	37	1222	998	20	404	2012	2	1	154.145	E		1	1	1		2	135	158	11	160	8	2	2	F	L	1	1	340	15	240	1	2	1
7E	6	2	2	65	1	0	250		5	0	149	11	7	0						49	46	2012	2	4	169.4	E		1	1	1	3042	2	30	154	12		1	6	2	F	R	1	3	0	15	30	1	2	1
114D	78	2	2	51	1	270	90	14	4	0	149	3	0	4	0	-19	19	165	998	34	34	2006	5	1	55.496	D	32	0	0	1	3285		45	151	12	170		1		F		1		0	16		1	2	1
28H	5	1	2	24	1	340	340		4	0	160	11	7	0						42	46	2008	2	1	2578.04	H		0	0	1	3615		46	151	1	155		2		F		2		20	16		1	3	97
17H	6	3	2	98	2	130	130		20	0	174	11	6	0						7	442	2007	2	1	1398.12	H	48	0	0	2				161	12			1		F		2		0	16		1	3	97
71G	73	1	2	2	1	998	998	28	2	0	173	9	3	0						7	28	2010	2	1	174.335	G	777	0	0	1	3720		73	161	12	180		2		F		68		0	16		1	7	97
79F	2	1	2	51	1	310	160	10	20	0	195	1	0	4	2	-9	9	123	998	6	441	2005	4	1	433.757	F	777	2	1	1			11	162	12	144		6		F		2		350	17		1	7	97
69D	49	2	2	79	1	280	0	18	6	0	207	1	0	1	-2	-11	11	292	998	12	25	2010	2	2	110.956	D	777	1	1	1		2	120	165	12	154	3	1	1	F	R	1	1	10	17	90	1	2	1
42H	75	1	2	86	1	80	10	10	14	0	163	1	0	4	7	-9	11	132	998	49	402	2008	2	1	1209.98	H	48	0	0	1			160	155	11	160		1		F		2		320	17		1	3	97
117H	73	1	2	11	1	0	140	15	4	0	144	3	0	4	0	-12	12	148	998	12	23	2008	2	1	964.394	H	777	1	1	1	3325		80	155	12	150		1		F		2		0	17		1	7	97
137G	48	1	2	86	1	0	280	15	14	0	192	1	0	1	7	-18	19	208	998	63	402	2004	5	4	2563.86	G	56	1	1	1		2	95	158	11	162	9	1	2	F	L	2	2	340	17	270	1	3	97
128F	72	1	2	6	1	998	998	28	4	0	124	1	0	1	0	-28	28	459	998	20	22	2009	5	1	96.378	F	777	1	1	1	3216		122	149	12	140		2		F		54		0	17		1	2	1
29E	49	2	2	69	1	40	270	27	20	0	212	1	0	4	10	-28	29	688	998	37	441	2011	4	4	154.384	E	777	1	1	1			70	173	11	185		2		F		1		340	17		1	2	1
24E	8	1	2	7	2	998	998	41	4		164	1	0	4	14	-38	41	1381	998	32	42	2012	3	4	167.467	E	89	1	1	2	3616	1	136	155	11	152	12	3		F	F	54	45	340	17	0	1	2	1
68G	6	1	2	20	1	110	110		4	0	169	11	6	0						42	42	2013	2	1	191.509	G		0	0	1	3726			152	12			1		F		2		0	17		1	3	97
29E	11	1	2	48	2	998	998	19	15	0	263	1	0	1	-3	-18	19	410	998	12	422	2011	5	1	186.962	E	777	2	2	2		1	180	169	12	180	12	1	1	F	L	60	2	10	18	350	1	3	97
1H	41	2	2	83	1	70	180	24	4	0	116	3	0	1	-10	-28	30	367	998	37	31	2005	2	1	1037.69	H	64	1	1	1	2668		135	147	1	150		2		F		1		20	18		1	2	1
37H	3	1	2	86	1	140	50	31	4		150	3	0	4	12	-32	34	774	998	49	40	2009	3	1	818.986	H	777	1	1	1	3263		144	158	11	144		2		F		2		340	18		1	7	96
37D	41	2	2	69	1	215	90	31	4	0	130	3	0	4	13	-35	37	581	998	41	51	2012	2	3	33.125	D	777			1	2866	2	77	152	11	155	12	2		F	F	1	63	340	18	0	1	2	1
87F	8	1	2	7	2	998	998		5	0	149	98	6	0						35	51	2009	5	1	523.297	F		0	0	2		1	63	152	12	160	12		1	F	F	42	60	0	18	0	1	3	97
87G	4	1	2	20	1	185	185	12	4	0	155	3	0	4	0	-15	15	92	998	12	23	2013	2	1	411.45	G	777	1	1	1	3427		71	160	12	140		1		F		2		0	19		1	2	1
107F	48	1	2	28	1	0	0	15	5	0	116	1	0	4	0	-15	15	106	998	37	39	2009	2	1	775.173	F		1	1	1	2520		130	148	12	130		2		F		2		0	19		1	2	1
37K	2	1	2	1	4	998	998	24	3	0	116	1	0	1	-15	-18	24	415	998	55	36	2008	4	4	65.395	K	777	3	2	4	2467	3	33	146	1	136	12	2	9	F	F	42	43	40	19	350	1	2	7
66K	4	2	2	50	1	175	340	32	14	0	122	3	0	4	-7	-39	40	834	998	49	404	2006	2	1	30.85	K	777	2	2	1	2679		24	150	12	152		7		F		1		10	19		1	2	1
92B	11	2	2	66	1	290	270	48	30	0	153	1	0	1	0	-53	53	1516	998	23	472	2009	2	1	49.951	B	777	1	1	1			152	150	12	152		3		F		1		0	19		1	2	1
57C	48	2	2	69	1	290	180	32	4	0	151	1	0	1	4	-25	26	672	998	30	46	2012	2	1	193.131	C	72	2	1	1	3309		113	155	12	150		2		F		1		350	20		1	2	1
117H	12	2	2	69	1	130	10	30	2	0	117	1	0	1	9	-26	27	570	998	12	37	2008	3	1	197.54	H				1	2588		100	149	11	138		2		F		1		340	20		1	2	1
84K	75	2	2	98	1	240	0	37	14	0	179	1	0	1	-14	-24	28	1482	998	22	403	2008	2	2	43.895	K	72	1	1	1		4	150	157	1	150	12	2		F	F	1	48	30	20	0	1	2	1
104C	6	1	2	11	1	240	220	18	4	0	202	3	0	4	2	-12	12	291	998	7	24	2011	5	1	36.229	C	777	3	3	1	4253		54	161	12	170		2		F		2		350	21		1	2	1
108E	8	2	2	51	1	20	200	26	4	0	147	1	0	4	0	-22	22	414	998	30	47	2008	2	1	129.629	E	0	0	0	1	3202		135	150	12	155		2		F		1		0	21		1	2	1
3G	12	1	2	88	1	90	170	17	4	0	126	1	0	1	-8	-21	22	223	998	20	22	2010	4	1	270.765	G		0	0	1	3216		96	149	1	144		1		F		2		20	21		1	3	1
125A	45	3	2	98	2	340	180	49	4	0	166	3	0	4	8	-43	43	1757	998	32	42	2007	2	2	57.708	A		3	2	2	3406	3		150	12	144	11			F	F	1	4	350	21	340	1	2	1
52K	41	1	2	88	1	90	205		14	77	176	4	7	0						49	403	2004	2	1	20.322	K	105	1	1	1			168	157	12	168		3		F		2		0	21		1	2	1
91E	49	2	2	83	1	155	270		6	0	219	11	7	0						20	24	2010	2	4	105.574	E	777	0	0	1				174	12	160		6		F		1		10	21		1	3	97
153H	8	1	2	24	1	50	50	13	4		121	3	0	4	0	-14	14	92	998	20	16	2004	3	4	4660.31	H	89	0	0	1	2676	3	130	146	12	140	9	1	2	F	L	2	49	0	22	260	1	3	97
145J	48	2	2	83	1	220	350	13	14	0	179	1	0	4	-4	-21	21	126	998	23	402	2013	3	1	166.083	J		4	2	1			31	158	12	150		7		F		1		10	22		1	2	1
99B	13	2	2	51	1	70	270	39	31	0	258	1	0	1	5	-26	26	1617	998	20	481	2006	2	1	74.707	B	777	1	1	1			105	171	12	181		2		F		1		350	22		1	2	1
14E	79	1	2	69	1	120	10	40	4	0	176	3	0	4	7	-42	43	1294	998	59	35	2010	3	1	71.844	E	777	2	2	1	3780	3	160	153	12	160	12	2		F	R	2	52	350	22	10	1	2	1
18G	8	1	2	7	2	345	240		31	0	242	4		0						23	481	2012	2	4	1260.39	G		0	0	2		4			12					F	F	2	57	0	22		1	7	96
35G	12	1	2	98	5	998	998		31	0	299	10	6	0						20	481	2013	2	1	153.229	G		0	0	5		2	161	173	12	190	7			F	B	54	3	350	22	220	1	2	1
133K	45	2	2	83	1	260	0	42	14	0	172	1	0	1	-6	-31	32	1235	998	63	402	2014	2	4	86.487	K		2	2	1			168	162	12	168		2		F		1		10	23		1	2	1
114H	12	2	2	69	1	100	0	25	4	0	157	3	0	4	7	-19	20	463	998	20	2	2004	3	1	480.455	H				1	3389		89	157	11	150		2		F		1		340	23		1	3	97
130F	81	2	2	88	1	180	270	23	4	0	148	1	0	1	-12	-21	24	496	998	41	50	2007	2	1	657.51	F		1	1	1	3320		154	152	1	154		2		F		1		30	23		1	3	1
98F	49	1	2	20	1	90	90	14	4	0	120	3	0	4	0	-18	18	113	998	7	20	2004	3	4	326.308	F	777	1	1	1	2584		146	147	12	146		1		F		2		0	24		1	3	97
29F	73	1	2	46	3	998	998	25	6	0	219	1	0	1	-9	-24	25	697	998	23	8	2008	3	1	292.566	F	777	2	1	3		2	176	171	1	176	4	2	3	F	R	54	2	20	24	130	1	7	1
58G	79	1	2	83	1	250	0		31	7	235	11	7	0						49	482	2012	2	1	232.131	G	777	1	1	1		2	180	171	12	180	3	2	2	F	R	2	2	10	24	90	1	2	1
126G	41	2	2	98	1	10	90	14	4	0	161	3	0	4	-3	-19	19	143	998	20	2	2013	2	1	675.013	G	48	7	9	1	3555		156	158	12	156		1		F		1		10	25		1	3	97
75H	11	1	2	7	1	998	998	22	4	0	141	1	0	1	0	-22	22	282	998	20	37	2004	2	1	766.87	H	777	0	0	1	3174		148	151	12	148		1		F		54		0	25		1	7	1
63F	76	2	2	51	1	260	100	19	15	5	198	1	0	1	4	-24	24	398	998	37	421	2007	6	1	333.754	F	32	1	1	1			68	170	12	170		2		F		1		350	25		1	2	1
26G	2	1	2	2	1	998	998	0	6	0	155	9	1	0						48	45	2013	2	4	138.384	G		0	0	1	3538		84	155	1	162		1		F		48		30	25		1	7	97
146D	48	1	2	20	1	270	250	13	4	0	161	1	0	4	0	-13	13	124	998	59	35	2008	2	1	847.573	D	16	1	1	1	3455		70	152	12	152		1		F		2		0	26		1	7	97
100G	76	1	2	2	1	998	998		4	0	127	11	7	0						55	35	2013	2	4	554.075	G	72	0	0	1	2661	2	104	156	11	140	8	1	1	F	L	48	48	340	26	240	1	7	97
154E	81	1	2	1	1	998	998	18	20	0	207	1	0	4	0	-18	18	314	998	49	442	2013	3	4	119.841	E		1	1	1			47	172	12	174		1		F		52		0	27		1	3	97
139E	41	2	2	69	1	290	180	16	14	0	187	1	0	1	4	-24	24	265	998	2	405	2012	2	1	73.24	E	64	2	2	1			75	154	12	162		1		F		1		350	27		1	2	1
30C	74	1	2	88	1	270	0	22	20	0	209	3	0	4	-9	-25	27	566	998	7	442	2012	2	1	13.679	C	777	1	1	1			130	166	1	160		2		F		2		20	27		1	2	1
12F	3	1	2	69	2	998	998	43	4	0	164	1	0	1	0	-43	43	1261	998	35	39	2007	2	1	577.444	F	777	2	2	2	3474	1	62	156	12	145	11	3	3	F	L	42	2	0	27	330	1	7	1
129D	48	1	2	68	1	90	230	11	14	0	189	3	0	4	-2	-12	12	106	998	2	405	2012	4	1	288.493	D	16	0	0	1				154	12	166				F		2		10	28		1	3	1
58E	4	1	2	88	1	95	190	16	6	0	133	1	0	1	-3	-16	17	171	998	55	35	2012	3	1	55.094	E	777	1	1	1	2937	2	131	153	12	140		1	1	F	R	2	2	10	28		1	2	1
159F	8	1	2	68	1	190	330	21	5	0	105	1	0	4	-4	-20	20	231	998	20	29	2014	2	1	378.152	F		0	0	1	2337		86	141	12	148		2		F		2		10	28		1	2	1
41E	3	1	2	69	1	310	200	19	14	0	205	3	0	4	4	-22	22	316	998	51	401	2004	2	1	71.85	E	777			1		2	115	163	12	164	12	1		F	F	2	45	350	28	0	1	2	1
25F	8	2	2	83	1	230	340	27	4	0	149	1	0	1	-12	-20	23	658	998	12	23	2010	2	2	336.294	F	48	1	1	1	3285		150	155	1	150		2		F		1		30	28		1	2	1
163E	43	2	2	88	1	270	0	12	4	0	148	3	0	4	-5	-13	14	125	998	55	33	2013	2	1	3957.38	E	40	2	2	1	3199		116	160	1	150		1		F		1		20	29		1	2	1
108G	81	2	2	86	1	90	0	12	4	0	157	3	0	4	7	-12	14	110	998	34	34	2011	2	2	193.883	G		1	1	1	3428	2	40	150	11	152	9	3	1	F	L	1	1	330	29	270	1	7	1
84K	49	2	2	48	1	280	350	21	4	0	160	3	0	4	-9	-24	26	388	998	20	2	2005	2	2	15.516	K	777	2	2	1	3389	2	158	156	1	158	12	2	1	F	L	1	54	20	29	350	1	2	1
144C	74	2	2	69	1	140	0	13	14	0	181	1	0	4	5	-27	27	133	998	63	402	2014	2	1	29.417	C	777	2	2	1			14	162	12	160		7		F		1		350	29		1	2	1
71H	12	1	2	15	1	998	998	31	14	0	242	9	3	0						34	401	2008	2	1	178.911	H		1	1	1		2	123	163	12	187	12	3	1	F	R	98	88	0	29	10	1	2	4
15K	49	2	2	51	1	150	320	32	4	0	149	3	0	4	-5	-29	29	805	998	49	40	2007	4	4	17.308	K	777	0	0	1	3108		130	154	12	156		2		F		1		10	30		1	3	97
72B	6	1	2	6	2	998	998	86	4	0	157	1	0	4	0	-86	86	5410	998	20	2	2004	4	2	7.847	B		4	3	2	3466	1	118	156	12	150	12	5		F	U	51	63	0	30	0	1	2	1
21F	6	1	2	77	1	40	10		4	0	144	11	7	0						37	32	2007	2	1	140.702	F	40	1	1	1	3192	2	57	154	11	142	12	1	2	F	L	2	2	320	30	0	1	3	1
115E	72	1	2	1	1	998	998		2	0	191	11	7	0						19	18	2011	2	1	18.914	E	777	1	1	1	3931			159	12			9		F		54		0	30		1	3	97
110K	73	1	2	50	1	310	90	52	31	0	238	1	0	1	-15	-41	44	3252	998	7	482	2004	2	4	54.546	K	777	2	2	1		2	151	173	1	182	3	3	2	F	R	2	2	20	31	90	1	7	1
98C	41	2	2	98	1	50	100	40	2	0	185	1	0	1	-11	-32	34	1501	998	7	28	2012	2	1	17.63	C	97	1	1	1	4082	2	166	161	1	166	3	4	1	F	R	1	1	20	32	90	1	2	1
60C	3	3	2	98	2	330	330		15		224	11		0						20	422	2005	4	2	20.156	C	777	1	1	2				167	12					F		1		0	32		1	3	97
163K	41	2	2	83	1	355	90	23	4	0	157	3	0	1	-4	-25	26	366	998	20	2	2005	2	3	20.322	K	64	2	2	1	3389	2	95	157	12	164	2	1	1	F	R	1	1	10	33	70	1	2	1
70E	43	1	2	86	1	85	0	31	5	0	150	1	0	4	19	-22	29	846	998	35	51	2013	2	1	255.865	E	72	1	1	1		2	22	155	11	146	9	3	1	F	L	2	2	320	33	270	1	2	1
78J	79	3	2	98	2	310	270	23	4	0	118	1	0	4	21	-59	63	283	998	49	32	2005	5	1	5.452	J	777	3	2	2	2530		30	147	11	160		8		F		1		340	33		1	2	1
44F	6	2	2	21	2	130	130		4	0	154	11	6	0						7	26	2012	3	1	99.161	F	5	1	1	2	3394	1		158	12		6	1	1	F	B	3	1	0	33	180	1	7	97
32F	9	2	2	86	1	100	20	11	15		265	3	0	4	0	-12	12	164	998	23	421	2009	2	1	2119.07	F		1	1	1		2	34	172	12	162	9	7	1	F	L	1	1	0	34	270	1	2	1
85B	79	3	2	98	2	310	140	23	15	0	242	3	0	4	4	-20	21	638	998	20	421	2008	2	1	5.894	B	0	1	1	2			82	171	12	164		2		F		1		350	34		1	2	1
81F	3	1	2	73	2	998	998		2	0	132	9	7	0						52	37	2005	2	1	184.577	F	777	1	1	2	2965	1	89	149	12	154	3	2	3	F	R	45	2	0	34	100	1	7	1
99H	43	2	2	69	1	290	180	31	14	0	221	1	0	1	7	-20	21	1048	998	35	401	2006	3	1	2573.09	H	72	1	1	1			113	156	11	140		2		F		1		340	35		1	2	1
118D	72	1	2	68	1	90	235	17	4	0	165	3	0	4	-6	-16	17	254	998	20	37	2013	2	1	23.33	D	777	1	1	1	3650			158	1					F		2		20	36			2
135E	45	2	2	69	1	80	300	12	4	0	149	1	0	4	7	-18	19	96	998	41	50	2012	2	2	3364.03	E		1	1	1	3272		15	159	11	142		5		F		1		340	36		1	2	97
149C	81	1	2	7	4	998	998	38	5	0	197	1	0	1	0	-38	38	1210	998	45	42	2013	2	2	26.959	C		3	3	4	4232	1	140	164	12	168	12	2	3	F	F	59	63	0	36	0	1	2	97
5F	74	2	2	69	1	330	180	41	4	0	117	3	0	4	9	-50	51	1102	998	37	31	2004	2	2	161.355	F	777	0	0	1	2515		62	147	12	150		2		F		1		350	36		1	7	1
77E	43	1	2	32	1	270	290		4		143	8	8	0						20	23	2011	2	1	489.567	E	121	1	1	1		2	94	150	12	140	2	6	2	F	R	2	48	10	36	50	1	2	1
37H	81	1	2	20	1	90	90	16	4	0	116	3	0	4	0	-16	16	129	998	20	39	2009	3	2	920.465	H	777	0	0	1	2569		150	144	12	150		1		F		2		0	37		1	7	97
69E	4	1	2	83	1	10	90	22	14	0	215	3	0	4	-4	-24	24	436	998	12	401	2013	4	1	97.654	E	777	1	1	1			78	170	12	160		1		F		2		10	37		1	2	1
39E	82	1	2	1	1	998	998	54	4	0	149	9	7	0						41	50	2012	2	1	14.583	E	777	1	1	1	3329		40	159	12	156		3		F		51		0	37		1	2	1
88F	72	1	2	50	1	90	240	15	31	0	290	1	0	1	0	-12	12	295	998	12	481	2005	2	1	103.32	F	777	1	1	1		2	47	174	12	192	3	1	2	F	R	2	2	0	38	90	1	7	97
82E	6	2	2	69	1	340	190	17	5	0	185	3	0	4	3	-18	18	244	998	12	24	2013	2	1	67.579	E	777	1	1	1			50	166	12	158		1		F		1		350	38		1	2	1
100C	73	2	2	69	1	260	130	20	4	0	128	3	0	4	7	-20	22	306	998	20	28	2012	4	1	46.553	C	777	1	1	1	2721			151	11	158				F		1		340	39		1	2	1
89K	45	2	3	88	1	340	70	21	30	0	198	1	0	1	-11	-29	31	428	998	7	472	2007	6	4	53.774	K		1	1	1			168	160	1	168		1		F		1		20	39		1	2	1
27H	2	2	2	93	1	110	350	15	14	0	207	1	0	1	-2	-10	11	182	998	12	401	2004	2	1	307.503	H	777			1			50	155	12	166		1		F		1		10	40		1	7	97
147F	81	2	2	83	1	235	0	13	4	0	125	3	0	4	-2	-11	11	92	998	52	46	2006	2	1	607.685	F	777	2	1	1	2745		25	147	12	150		6		F		1		10	40		1	7	97
77C	45	2	2	86	1	60	300	15	14	0	240	1	0	1	4	-23	24	228	998	42	402	2008	5	2	120.248	C		1	1	1			102	166	12	160		1		F		1		350	40		1	2	1
76D	49	2	2	69	1	140	0	27	4	0	128	1	0	1	5	-30	30	411	998	55	35	2006	2	1	35.083	D	777	2	2	1	2784		65	148	12	156		2		F		1		350	40		1	2	1
88K	45	2	2	86	1	320	230	30	14		218	3	0	1	20	-34	40	1238	998	49	401	2011	3	1	53.774	K		1	1	1			164	160	11	164		3		F		1		330	41		1	2	1
89G	78	1	2	24	1	90	80		4			4	7	0						49	32	2013	4	1	236.583	G	121	1	1	1	2734			158	12			2		F		2		0	42			7
122K	11	2	2	45	1	90	115	24	31	0	242	1	0	1	0	-16	16	665	998	20	481	2013	3	2	58.491	K	777			1			58	173	12	170		2		F		1		0	43		1	2	1
62F	49	3	2	98	2	160	180		4	0	156	4	7	0						20	2	2004	2		80.201	F	777	7	9	2	3389	3		156	12	156	6	9	6	F	B	1	4	10	44	190	1	2	1
59J	49	2	2	69	1	30	270	16	4	0	174	1	0	1	2	-14	14	291	998	12	17	2010	2	2	9.396	J	777	1	1	1	3985		44	169	12	178		1		F		1		350	46		1	2	1
41H	49	2	2	79	3	190	340	25	30	0	176	1	0	1	-3	-19	19	548	998	23	472	2006	2	4	768.084	H	777	1	1	3		1	77	154	12	154	5	2	2	F	R	3	1	10	46	150	1	2	1
1C	73	2	2	51	2	0	160	23	14	0	139	1	0	1	-6	-32	32	345	998	49	404	2010	2	1	28.665	C		2	2	2	2865	1	98	151	12	150		1		F	F	3	1	10	47		1	2	1
43E	2	3	2	98	3	190	190	14	4	0	157	4	6	0						34	34	2006	2	1	63.372	E	777	1	1	3	3285	2	127	151	12	157	6	1	1	F	B	4	2	0	47	180	1	7	97
112J	76	1	2	24	1	0	0	13	31		245	1	0	4	0	-15	15	177	998	12	481	2012	2	2	119.004	J	64	2	2	1			98	170	12	182		1		F		2		0	48		1	2	1
55E	12	2	2	20	1	180	180	15	20	0	199	1	0	1	0	-19	19	178	998	37	441	2008	2	1	67.685	E		1	1	1			154	169	12	180		1		F		1		0	49		1	2	1
37E	13	1	2	3	1	998	998	16	15	0	265	9	7	0						20	422	2013	3	1	109.262	E	777	1	1	1			46	173	12	180		2		F		51		0	49		1	2	1
145D	8	2	2	51	1	290	125	25	30	0	201	3	0	1	4	-23	24	507	998	7	472	2006	2	1	130.651	D	56	1	1	1			83	160	12	164		1		F		1		350	50		1	2	1
45C	9	2	2	29	2	10	10	11	4	0	146	3	0	1	0	-14	14	93	998	37	32	2012	2	1	95.451	C	777	1	1	2	3300	1	55	159	12	141	6	1	2	F	B	3	1	0	51	180	1	3	97
103C	75	2	2	51	1	110	270	26	14	0	217	1	0	1	0	-27	27	615	998	49	401	2010	3	1	31.62	C	777	3	3	1			121	160	12	180		1		F		1		0	51		1	7	1
74J	79	2	2	86	1	90	10	25	14	0	166	3	0	4	17	-30	34	581	998	55	401	2006	3	1	5.452	J	777	7	9	1		2	103	154	11	160	9	2	1	F	L	1	1	330	51	260	1	2	1
136E	78	2	2	82	1	0	230		4		152	11	7	0						49	40	2012	2	1	200.931	E	24	1	1	1	3190			159	11			2		F		1		330	51		1	7	96
79K	45	2	2	51	1	200	20		31	6	254	4	7	0						20	481	2006	2	1	81.259	K		3	3	1			136	171	12	176		4		F		1		0	52		1	2	1
3F	73	2	2	25	2	0	0	16	14	0	202	3	0	4	0	-17	17	218	998	12	401	2005	3	1	695.249	F	777	1	1	2		1	126	155	12	168	6	1	1	F	B	1	3	0	54	180	1	2	1
45F	81	2	2	82	1	180	40	13	6	0	160	1	0	4	11	-18	21	140	998	48	45	2009	2	1	167.371	F	777	1	1	1	3350		32	151	11	150		5		F		1		330	54		1	3	1
75K	73	2	2	51	1	150	0	46	5	0	116	1	0	4	14	-38	40	1322	998	37	39	2009	2	1	29.575	K		2	2	1	2520	3	84	148	11	140	12	1	4	F	F	1	52	340	54	0	1	2	1
60K	8	1	2	28	1	250	250	27	14	0	198	1	0	4	0	-31	31	617	998	12	401	2005	2	4	67.122	K	97	3	3	1		2	164	155	12	164	12			F	F	2	3	0	55	10	1	2	1
26H	8	1	2	7	3	998	998	33	15	0	259	1	0	1	0	-33	33	1147	998	20	421	2007	2	4	1036.05	H				3		2	30	171	12	178	12	2	1	F	F	42	98	0	55	10	1	2	1
107K	73	1	2	2	1	998	998	35	4	0	118	1	0	1	17	-30	35	899	998	12	37	2009	2	1	29.575	K		3	3	1	2623		126	148	11	138		3		F		68		330	55		1	7	97
117H	78	1	2	13	1	998	998		4	0	149	11		0						35	47	2009	2	2	513.3	H	777	0	0	1	3179			154	12	164				F		76		0	55		1	7	97
80H	13	1	2	88	1	270	0	11	14	0	150	3	0	4	5	-13	14	138	998	12	402	2006	2	1	1221.68	H	777	1	1	1		2	57	155	11	160		1	1	F	R	2	2	340	56		1	3	97
45K	74	1	2	86	1	0	270	18	4	0	154	3	0	4	11	-19	22	293	998	49	40	2009	3	4	9.593	K	777	1	1	1	3263	2	64	157	11	152	9	1	2	F	L	2	2	330	56	270	1	7	1
161J	79	1	2	1	3	998	998	76	31	0	247	1	0	2	0	-76	76	6519	998	49	482	2010	2	1	5.452	J	777	3	3	3		2	67	172	12	188	12	4		F	F	42	62	0	56	0	1	2	1
32F	81	1	2	50	1	270	110	27	14	0	165	1	0	1	16	-27	31	777	998	37	402	2007	2	2	285.389	F		3	3	1			152	156	11	156		3		F		2		330	58		1	2	1
49D	48	2	2	69	1	290	180	18	14	0	205	1	0	1	4	-12	13	298	998	20	403	2007	3	4	198.463	D		1	1	1			90	158	11	158		1		F		1		340	59		1	3	97
125E	49	2	2	69	1	120	0	22	4	0	168	3	0	4	11	-20	23	438	998	59	31	2011	2	1	254.535	E	777	1	1	1	3605	2	64	157	11	144	12	2		F	F	1	51	330	59	0	1	2	1
42F	48	2	2	86	1	200	90		31	33	235	4	7	0						20	481	2011	2	2	387.586	F	64	1	1	1			109	173	11	180		2		F		1		340	59		1	2	1
86C	74	1	2	72	3	998	998	20	4	0	152	1	0	1	0	-20	20	261	998	49	40	2012	2	1	10.296	C	777	1	1	3	3417	1	38	158	12	164	8	1	2	F	L	58	2	0	60	250	1	2	1
156D	79	2	2	98	1	350	270	25	14	0	189	1	0	4	0	-24	24	475	998	49	401	2007	2	1	24.278	D	777	1	1	1			160	158	12	160		1		F		1		0	61		1	2	1
91E	13	1	2	28	1	180	180	21	4	0	128	1	0	1	0	-46	46	247	998	37	31	2012	2	2	163.893	E	777	1	1	1	2773		133	151	12	159		2		F		2		0	62		1	2	1
128G	41	1	2	20	1	255	255	13	4	0	196	1	0	4	0	-12	12	138	998	59	32	2012	2	4	337.507	G	56	0	0	1	4244		170	161	12	170		2		F		2		0	63		1		97
127H	4	1	2	83	1	240	30	10	4	0	118	3	0	4	-4	-11	11	92	998	12	37	2004	2	1	6459	H	777	0	0	1	2604		44	147	1	140		2		F		2		20	63		1	3	97
157F	79	2	2	69	1	150	0	21	4	0	161	3	0	4	4	-21	21	425	998	49	43	2006	3	1	228.962	F	777	1	1	1	3490		70	157	12	158		2		F		1		350	64		1	3	97
44E	4	2	2	88	1	50	140	13	4		149	1	0	1	-3	-15	15	124	998	48	34	2010	2	1	61.909	E	777	1	1	1	3451	2	129	157	12	150		1	1	F	L	1	1	10	65		1	2	1
97J	74	2	2	52	1	0	180	76	4	0	166	1	0	1	0	-79	79	4024	998	20	2	2013	2	4	16.285	J	777	4	4	1	3555		175	158	12	175		4		F		1		0	66		1	2	1
157H	76	1	2	12	1	998	998		5	5	131	9	7	0						49	46	2007	2	4	694.76	H	48	0	0	1	2932		38	149	12	148		1		F		88		0	66		1	7	97
125B	81	3	2	98	4	998	998	21	30	0	279	1	0	1	7	-20	21	538	998	37	471	2012	2		21.21	B		1	1	4		3	59	170	11	178	7	2	2	F	L	54	1	340	67	200	1	2	96
154E	8	2	2	68	1	345	130	28	14	0	175	1	0	1	-9	-23	25	616	998	23	402	2013	2	1	726.689	E		2	2	1			88	158	1	150		2		F		1		20	67		1	2	1
111C	5	1	2	2	1	998	998	13	5	0	138	1	0	4	-6	-11	13	96	998	49	46	2011	2	1	158.791	C	80	1	1	1	3042		39	152	1	158		9		F		64		20	68		1	3	97
40D	2	2	2	73	1	110	180	9	14	0	210	3	0	1	-2	-11	11	86	998	12	401	2006	3	4	56.023	D	777	0	0	1			53	156	12	163				F		1		10	69		1	7	97
67C	45	1	2	69	1	300	180	25	4	0	166	3	0	4	13	-23	27	621	998	20	2	2012	2	1	134.926	C		1	1	1	3555		150	158	11	150		2		F		2		330	69		1	2	1
47B	45	2	2	51	1	330	140	54	14	0	171	1	0	1	-10	-58	59	2265	998	20	404	2013	2	4	42.394	B		3	2	1			121	158	12	160		3		F		1		10	69		1	2	1
145C	41	2	2	45	2	185	200	17	4	0	168	4	0	0						59	35	2014	2	2	17.63	C	89	1	1	2	0	3	37	154	12	156	2	6	1	F	R	3	3	10	69	50	1	2	97
130D	48	2	2	69	1	210	90	13	4	0	187	3	0	4	3	-9	9	159	998	19	21	2005	5	1	288.493	D	40	1	1	1	3960		56	158	11	160		1		F		1		340	70		1	3	97
68D	82	1	2	50	1	110	270	16	14	9	179	1	0	4	0	-22	22	251	998	55	401	2007	5	3	4.822	D	777	2	2	1			39	162	12	146		3		F		2		0	72		1	2	1
64E	8	2	2	65	1	260	65	15	4	0	150	1	0	1	0	-15	15	154	998	20	37	2005	2	5	240.39	E		1	1	1	3297		51	151	12	152		1		F		1		0	74		1	4	1
23J	13	2	2	86	1	270	200	20	4	0	149	3	0	4	17	-20	26	360	998	12	23	2012	2	1	88.959	J	777	3	3	1	3285		14	155	11	162		2		F		1		320	74		1	2	1
74E	78	1	2	68	1	0	150		4	0	159	11	7	0						6	20	2012	2	1	96.447	E	32	2	2	1	3559			158	1	166				F		2		20	74		1	2	1
10K	49	1	2	6	1	998	998	35	4	0	110	1	0	1	0	-35	35	611	998	63	33	2005	2	3	10.567	K	777	3	3	1	2403		28	144	12	144		3		F		51		0	75		1	2	1
93A	78	1	2	1	3	998	998	37	4		189	1	0	1	0	-37	37	1066	998	18	22	2010	2	2	58.701	A	777	2	2	3	3948	1	158	157	12	158	12	3	1	F	F	44	57	0	76	0	1	2	1
142F	48	2	2	88	1	0	80	23	4	0	146	3	0	4	-13	-22	26	453	998	63	34	2007	2	1	2642.64	F	72	3	2	1	3142	2	126	155	1	150	3	2	2	F	R	1	1	30	77	90	1	2	1
77K	48	1	2	69	1	210	90	37	4	0	149	1	0	1	9	-26	28	1036	998	37	32	2006	2	1	182.546	K	40	3	3	1	3192	2	100	154	11	160	12	2		F	F	2	3	340	77	0	1	2	1
50E	13	2	2	86	1	90	0	23	14	0	145	1	0	1	12	-20	23	417	998	18	404	2013	2	1	87.41	E	777	1	1	1			90	154	11	164		1		F		1		330	78		1	2	1
33E	79	1	2	68	1	270	60		4	0	127	11		0						37	31	2012	3	1	35.675	E	777	1	1	1	2705		73	151	1	160				F		2		20	78		1	3	97
22D	5	1	2	82	1	130	10		5	0	119	11	7	0						49	52	2008	2	2	146.418	D		3	3	1	2625		40		11	150		1		F		2		340	79		1	2	1
79F	74	1	2	69	1	170	0		5	0	125	11		0						35	50	2007	2	1	95.244	F	777	1	1	1	2649			148	12	140				F		2		350	79		1	7	97
123C	45	2	2	88	1	50	130	19	4	0	152	1	0	1	-8	-13	15	273	998	37	32	2010	3	2	53.581	C		1	1	1	3397	2	64	157	1	148	3	2	1	F	R	1	1	30	80	90	1	2	1
137G	41	1	2	24	1	90	90		4	0	175	11	6	0						19	18	2012	3	1	189.333	G	72	0	0	1	3858		95	157	12	152		2		F		2		0	84		1	2	1
106H	13	1	2	12	1	998	998	14	14	0	201	9	6	0						2	404	2008	2	4	4465.91	H	777	0	0	1			120	157	12	163		1		F		88		0	86		1	3	97
21K	73	2	2	83	1	60	180	31	4	0	121	1	0	4	-10	-27	28	722	998	12	37	2005	3	1	29.575	K		3	3	1	2677		120	147	1	144		2		F		1		20	94		1	2	1
65G	13	2	2	82	1	180	40	10	14	0	158	3	0	1	7	-8	10	135	998	37	402	2012	2	1	429.577	G	777	0	0	1			168	156	11	168		1		F		1		320	95		1	7	1
1E	78	2	2	69	1	320	170		31	0	259	4	7	0						12	481	2012	2	1	85.648	E	40	0	0	1		2		0	12	174				F	9	1	34	350	59		1	7	1
1F	3	2	2	52	1	350	170	19	15	0	221	3	0	4	0	-20	20	380	998	20	421	2003	2	1	190.938	F	777			1			57	0	12	174		1		F		1		0	32			7
1H	2	1	2	7	1	998	998	14	6	0	163	1	0	4	-5	-13	14	146	998	51	43	2004	2	1	3260.57	H	777			1	3833		118	0	1	160		1		F		48		20	14			7
1J	76	2	2	65	1	260	190	43	4	0	136	1	0	1	7	-42	43	1157	998	55	35	2010	2	4	154.788	J	105	3	3	1	2723		150	0	12	150		3		F		1		350	54		1	7	1
2F	5	1	2	68	1	180	330	17	4	0	182	1	0	1	-3	-18	18	223	998	19	22	2006	2	1	1822.93	F		0	0	1	4009		139	0	12	158		1		F		2		10	88		1	7	97
4E	79	2	2	68	1	90	250		4	0	134	11	4	0						35	43	2013	2	1	192.262	E	777	1	1	1	2822		114	0	12	152		3		F		1		10	19		1	2	1
4F	2	1	2	50	1	90	260	22	2	0	123	1	0	4	-3	-19	20	372	998	37	31	2006	2	4	2246.83	F	777	1	1	1	2701		39	0	12	156		6		F		2		10	20		1	7	1
4F	78	1	2	20	1	270	270		14	0	128	10	7	0						49	404	2005	3	1	152.753	F	0	2	2	1	2679	2		0	12	144	6	2	2	F	B	3	2	0	19	180	1	7	1
4H	8	1	2	20	1	135	135	20	2	0	145	1	0	4	0	-16	16	256	998	34	34	2002	2	4	2336.58	H	40			1	3197		128	0	12	148		1		F		2		0	57			3
4J	4	1	2	83	1	300	30	13	4	0	143	1	0	1	-7	-13	15	196	998	35	47	2009	2	1	15.977	J	777	0	0	1	3179		57	0	1	140		1		F		2		30	13		1	2	1
5H	43	1	2	6	1	998	998		4	0	156	9	6	0						49	43	2002	2	1	2082.17	H	89			1	3417	1		0	12	158	12	1	6	F	F	47	47	350	69	350		3
5K	49	1	2	1	2	998	998	54	4	0	162	1	0	1	0	-54	54	2067	998	52	34	2009	2	2	15.83	K	777	4	4	2	3395	3	36	0	12	165	1	3	1	F	R	51	45	0	23	20	1	2	1
6C	75	1	2	50	1	270	80	19	4	0	144	1	0	4	0	-18	18	243	998	30	47	2013	2	1	66.023	C		2	2	1	3008		80	0	12	156		1		F		2		0	23		1	2	1
6F	12	2	2	81	1	170	0		31	0	223	11	7	0						23	481	2002	2	1	256.067	F				1			20	0	11	178		6		F		1		340	25			3
6K	2	2	2	83	1	80	180	28	20	0	199	1	0	1	-9	-25	26	852	998	37	441	2010	3	1	39.606	K	777	1	1	1			141	0	1	168		2		F		1		20	63		1	2	1
9F	8	2	2	69	1	355	215	32	4	0	151	3	0	1	6	-33	33	738	998	37	32	2001	3	4	294.518	F	64			1	3329		156	0	12	156		2		F		1		350	50			2
10G	12	1	2	86	1	280	180	23	31	0	223	1	0	4	7	-18	20	719	998	20	481	2003	2	1	196.354	G				1		2	96	0	11	172	10	4	3	F	L	2	2	340	44	290		3
11B	45	1	2	6	1	998	998	56	14	0	198	9	7	0						12	401	2004	2	4	122.725	B				1			54	0	12	164		3		F		42		0	77			2
12B	9	1	2	83	1	350	80	36	4	0	133	1	0	1	-7	-38	38	819	998	52	46	2008	2	1	32.891	B	777	2	2	1	2943		110	0	12	154		2		F		2		10	21		1	2	1
12E	5	2	2	86	1	330	230	23	4	0	111	1	0	1	5	-15	16	329	998	63	33	2009	2	1	741.594	E		0	0	1	2365		149	0	11	149		1		F		1		340	24		1	2	1
14C	48	2	2	69	1	30	270	15	4	0	160	1	0	3	7	-20	21	180	998	20	37	2012	5	1	152.318	C	40	1	1	1	3436		54	0	11	152		1		F		1		340	20		1	2	1
14F	12	1	2	7	2	90	130	13	6	0	152	3	0	4	0	-12	12	119	998	63	36	2009	2	1	320.814	F		1	1	2	3333	3	100	0	12	152	4	1	1	F	R	2	2	0	60	110	1	2	1
16F	76	2	2	83	1	0	90	18	4	0	116	3	0	4	-4	-24	24	188	998	7	20	2000	3	1	139.99	F	72			1	2515		136	0	12	136		2		F		1		10	55			7
16G	48	3	2	98	2	250	280	26	4	0	155	1	0	1	-3	-17	17	521	998	49	40	2011	5	2	4155.47	G	0	0	0	2	3263		137	0	12	166		2		F		1		10	18		1	3	97
17H	43	1	2	20	1	0	0	23	14	0	210	1	0	1	0	-17	17	467	998	12	401	2007	2	1	2063.8	H	72			1			170	0	12	178		1		F		2		0	14		1	2	1
17J	9	2	2	98	3	190	355	50	14	0	182	1	0	1	-11	-64	65	2031	998	2	405	2006	2	1	26.558	J	777	3	3	3			148	0	12	148		2		F		1		10	40		1	2	1
18F	79	2	2	69	1	210	90	23	4	0	194	1	0	1	6	-17	18	525	998	42	43	2003	2	1	89.266	F	777			1	4025		155	0	11	158		2		F		1		340	16			2
19C	45	1	2	6	3	998	998	87	4	0	149	11	8	0						12	23	2011	2	2	55.978	C		2	2	3	3285	1	46	0	12	154	12	5		F	F	42	50	0	21	0	1	2	1
19F	48	1	2	87	2	180	340	12	20	0	205	1	0	4	-2	-12	13	128	998	49	442	2013	4	1	2559.01	F	8	0	0	2		1	27	0	12	160	2	3	2	F	R	3	2	10	83	60	1	2	97
20D	45	1	2	20	1	80	80	32	4	0	112	1	0	1	0	-28	28	492	998	37	31	2005	2	1	356.357	D		3	3	1	2544		160	0	12	160		2		F		2		0	56		1	2	1
21F	43	2	2	28	1	310	310	21	3	0	106	3	0	4	0	-29	29	206	998	55	36	2010	2	1	695.227	F	80	1	1	1	2467	2	123	0	12	148	6	2	1	F	B	3	1	0	20	170	1	2	1
22C	75	1	2	1	3	998	998	53	31	0	281	1	0	1	9	-52	53	3876	998	12	481	2013	3	4	108.372	C	89	2	2	3		1	62	0	12	198	12	3	3	F	F	42	68	350	29	0	1	2	1
23B	73	1	2	7	1	998	998	11	4	0	158	1	0	4	0	-11	11	108	998	22	20	2003	2	1	28.556	B	113			1	3496		4	0	12	156		8		F		42		0	22			7
23E	2	1	2	82	2	330	140	10	14	0	150	3	0	4	-2	-12	12	99	998	48	401	2013	2	2	163.46	E	777	1	1	2		1	30	0	12	144	12	6	1	F	L	3	2	10	59	350	1	7	97
24D	12	1	2	7	1	998	998	27	15	0	221	1	0	1	5	-26	27	661	998	20	421	2001	2	1	34.499	D				1			155	0	12	180		1		F		54		350	13			3
24E	78	1	2	98	1	260	90		4	0	146	98	7	0						49	40	2002	2	1	45.679	E				1	3086	2		0	12	158	11	9	2	F	L	2	3	0	81	340		7
24F	3	2	2	69	1	20	230		20	0	175	11		0						7	442	2001	3	1	107.586	F	777			1				0	12			5		F		1		350	52			7
24F	41	2	2	45	2	270	285	14	4	0	114	3	0	4	-6	-17	18	91	998	49	32	2005	2	1	290.229	F	56	1	1	2	2530	1	11	0	1	154	7	6	1	F	L	3	1	20	19	200	1	2	1
24F	48	1	2	28	1	270	270	24	4	0	155	3	0	4	0	-32	32	368	998	41	47	2002	2	1	1565.51	F	48			1	3358		149	0	12	152		1		F		2		0	17			3
26E	76	2	2	45	1	120	90	16	4		136	3	0	4	6	-16	17	153	998	12	37	2013	2	2	121.124	E	60	1	1	1	2907	2	70	0	11	148	3	1	1	F	R	1	1	340	25	100	1	7	97
27E	5	2	2	69	1	230	110	14	20	0	206	3	0	4	3	-15	15	189	998	37	441	2010	4	2	494.192	E	64	1	1	1			111	0	12	154		1		F		1		350	32		1	2	1
27F	8	2	2	86	1	275	185	15	4	0	123	1	0	1	10	-12	16	210	998	63	38	2010	2	1	304.039	F	32	1	1	1	2707		126	0	11	154		1		F		1		320	20		1	2	1
28E	12	1	2	86	1	270	170		4	0	145	10	8	0						55	33	2012	2	1	302.642	E	0	1	1	1	3161	1	142	0	11	152	11	3	2	F	L	2	2	330	14	330	1	2	1
28G	6	1	2	20	1	60	60	16	4	0	130	1	0	1	0	-14	14	151	998	41	51	2012	2	1	2591.39	G	97	0	0	1	2866		125	0	12	160		1		F		2		0	32		1	2	1
29C	48	2	2	98	2	350	350	13	4	0	140	1	0	4	0	-19	19	113	998	35	47	2014	2	1	152.318	C		0	0	2	3089	3	38	0	12	156	12	5	1	F	R	1	3	0	15	10	1	3	1
29D	4	2	2	82	1	350	260	32	4	0	141	1	0	1	8	-21	23	677	998	35	47	2005	2	1	89.916	D	777	2	2	1	3101		59	0	11	150		2		F		1		330	77		1	2	1
30G	4	1	2	86	1	315	230	6	31		227	3	0	4	6	-7	9	78	998	12	481	2004	2	1	2349.34	G	777			1			146	0	11	176		1		F		2		320	25			3
31D	76	1	2	1	1	998	998	22	15	0	230	9	2	0						20	421	2006	2	1	101.666	D	64	2	2	1			39	0	12	168		3		F		51		0	60		1	2	1
32E	76	2	2	52	1	70	290	10	14	0	166	4	2	0						49	402	2013	2	1	68.713	E	72	1	1	1			39	0	1	158		6		F		1		40	68		1	2	1
32F	2	1	2	1	1	998	998	17	5	0	156	9	2	0						35	51	2010	3	1	913.276	F	777	3	3	1		2	125	0	12	156	12	1	1	F	F	44	41	0	13	0	1	7	1
32G	8	2	2	69	1	30	280	19	5	0	179	1	0	4	5	-14	15	351	998	49	53	2013	2	1	688.804	G	56	1	1	1			124	0	11	150		2		F		1		340	60		1	2	1
32J	79	1	2	47	2	10	150	27	4	0	135	3	0	4	-14	-24	28	619	998	37	31	2013	2	1	7.405	J	777	3	2	2	2868	1	152	0	1	152	7	2	1	F	L	3	2	30	15	200	1	2	1
33F	49	2	2	79	1	150	180	19	14	0	181	1	0	4	-4	-21	21	293	998	53	405	2007	2	4	477.649	F	777	1	1	1			40	0	12	158		5		F		1		10	27		1	2	1
33H	8	1	2	1	3	998	998		4	0	149	10		0						55	33	2010	2	2	1273.49	H		1	1	3	3292	4	150	0	12	150	12			F	F	48	68	0	25	0	1	2	1
34J	48	1	2	69	1	40	270	64	2	0	126	1	0	1	8	-48	48	2421	998	37	31	2012	2	1	265.794	J		4	4	1	2678		148	0	12	148		4		F		2		350	15		1	2	1
35F	5	2	2	69	1	90	330	9	20	23	188	3	0	4	4	-11	12	126	998	49	442	2010	2	1	386.549	F	64	1	1	1			32	0	11	170		5		F		1		340	55		1	3	97
35K	49	1	2	11	1	270	270	18	20	0	201	3	0	4	0	-17	17	300	998	7	442	2008	4	5	13.568	K	777	2	2	1			46	0	12	158		1		F		2		0	16		3	3	0
35K	74	1	2	69	1	50	270	46	4	0	160	3	0	4	8	-43	43	1454	998	47	36	2001	2	1	12.107	K	777			1	3660	2	75	0	12	158	3	3	3	F	R	2	51	350	19	80		2
36F	5	1	2	20	1	320	320	6	4		154	3	0	4	0	-9	9	21	998	30	46	2001	2	4	386.549	F				1	3387			0	12			1		F		2		0	18			3
37D	12	2	2	83	1	0	90	29	31	0	292	1	0	1	-5	-28	29	1041	998	20	481	2009	2	1	27.372	D		2	2	1			190	0	12	190		2		F		1		10	69		1	2	1
38E	4	2	2	83	1	245	355	22	4	0	161	1	0	1	-4	-21	21	386	998	20	2	2014	2	1	267.368	E	777	1	1	1	3555	2	124	0	12	150	9	2	1	F	L	1	1	10	26	280	1	2	1
39F	13	2	2	24	1	180	180	16	4	0	121	3	0	4	0	-16	16	146	998	20	16	2003	4	1	427.246	F	777			1	2676		102	0	12	144		2		F		1		0	43			3
39K	4	2	2	83	1	260	350	29	4	0	157	1	0	1	-12	-21	25	821	998	34	34	2003	3	1	11.64	K	777			1	3461	2	132	0	1	154	3	2	1	F	R	1	1	30	16	90		2
40F	76	1	2	7	1	998	998	12	14		218	1	0	4	4	-11	12	137	998	12	401	2006	3	4	150.758	F	72	1	1	1			38	0	11	164		4		F		60		340	20		1	7	97
40F	78	2	2	83	1	160	270	18	14	0	190	3	0	4	-4	-22	22	250	998	63	402	2008	3	1	390.37	F	48	1	1	1			71	0	12	160		2		F		1		10	16		1	2	1
42B	9	1	1	2	1	998	998	70	4	0	128	1	0	1	-12	-69	70	2782	998	49	32	2009	4	1	180.103	B	777	3	3	1	2723		20	0	12	150		6		F		42		10	25		1	2	1
42D	73	2	2	69	1	140	0	44	14	0	172	1	0	1	7	-39	40	1405	998	20	404	2008	2	1	103.568	D		4	4	1			110	0	12	148		3		F		1		350	20		1	7	1
42H	2	1	2	28	1	20	20	21	5	0	130	1	0	4	0	-16	16	256	998	30	42	2006	2	1	1350.51	H	777	0	0	1	2794		125	0	12	140		1		F		2		0	19		1	7	97
42H	13	1	2	13	1	998	998	14	4	0	141	9	7	0						12	23	2007	2	1	292.291	H	777	0	0	1	3101		80	0	12	162		2		F		76		0	68		1	3	97
43F	82	2	2	88	1	0	90	22	14	0	161	3	0	4	-20	-23	30	603	998	12	402	2001	2	4	93.477	F	777			1			133	0	1	156		2		F		1		40	46			0
44E	81	2	2	69	1	315	180	25	4		149	3	0	4	5	-28	28	445	998	20	37	2006	3	3	471.782	E	777	1	1	1	3459			0	12			2		F		1		350	22		1	2	96
44H	11	1	2	86	1	270	180	13	4	0	151	11	2	0						34	34	2003	2	1	3000.9	H	777			1	3318		55	0	12	145		1		F		2		350	61			3
44J	45	1	2	8	1	998	998	31	20	0	209	1	0	1	0	-31	31	845	998	63	441	2012	2	2	94.156	J		4	4	1			46	0	12	168		3		F		42		0	14		1	2	1
46F	41	1	2	24	1	0	0	25	2	0	155	3	0	4	0	-33	33	405	998	58	37	2003	2	1	249.041	F	105			1	3290		148	0	12	148		2		F		2		0	20			2
46G	12	1	2	51	1	60	270	14	6	0	214	1	0	1	2	-14	14	179	998	23	8	2012	2	1	530.935	G		0	0	1			124	0	12	166		1		F		2		350	22		1	2	1
46K	49	2	2	86	1	180	90	18	4	0	154	3	0	4	12	-21	24	328	998	7	26	2009	2	1	23.594	K	777	1	1	1	3405		154	0	11	154		1		F		1		330	22		1	2	1
47B	9	2	2	69	1	30	300	44	14	0	136	1	0	1	5	-29	29	1158	998	49	402	2004	2	1	34.079	B	777			1			95	0	12	160		2		F		1		350	19			2
48C	45	1	2	20	1	140	140	32	4	0	148	1	0	1	0	-24	24	656	998	55	33	2013	2	1	39.028	C		1	1	1	3199		160	0	12	160		2		F		2		0	64		1	2	1
49J	4	1	2	20	1	120	130	22	4	0	161	1	0	1	4	-23	23	337	998	52	40	2002	2	1	19.533	J	777			1	3549		95	0	12	160		2		F		2		350	16			2
49J	4	3	2	98	2	90	310	17	14	0	155	1	0	1	5	-15	16	336	998	37	402	2014	3	1	19.533	J	777	3	3	2			66	0	11	162		1		F		2		340	69		1	2	1
50E	74	1	2	69	1	30	270	23	14	0	178	3	0	4	5	-29	30	518	998	20	404	2014	2	1	93.792	E	777	1	1	1			70	0	12	158		2		F		2		350	79		1	3	97
50H	76	2	2	88	1	0	90	12	20	0	201	3	0	1	-4	-11	12	120	998	6	441	2007	2	1	639.073	H	32	0	0	1			45	0	1	150		1		F		1		20	48		1	7	97
50K	9	1	2	68	1	345	140	13	15	0	253	1	0	4	-4	-22	22	188	998	19	421	2007	3	2	45.244	K	777	0	0	1			135	0	12	170		1		F		2		10	30		1	7	97
50K	9	2	2	69	1	140	345	46	4	0	138	1	0	4	7	-39	40	1352	998	35	47	2005	4	4	45.244	K	777	2	2	1	2915		113	0	12	155		3		F		1		350	23		1	7	1
52K	6	2	2	45	1	150	190	20	21	0	263	1	0	1	-4	-23	23	498	998	20	461	2006	6	1	5.184	K	113	0	0	1			180	0	12	180		2		F		1		10	24		1	3	97
53B	49	1	2	24	1	0	10		4	0	110	4	8	0						63	33	2004	2	2	9.318	B	777			1	2403	2	32	0	12	152	10	7		F	L	2	3	0	58	300		3
53C	48	2	2	69	1	50	270	17	4	0	129	1	0	4	4	-21	22	180	998	35	43	2014	3	2	286.067	C	48	1	1	1	2832		34	0	12	152		6		F		1		350	23		1	3	97
53F	75	1	2	1	7	998	998	18	4	0	175	9	2	0						18	23	2010	2	1	481.216	F	64	7	9	7	3735	6	20	0	12	158	12	2		F	F	53	42	0	85	0	1	3	97
53G	82	2	2	88	1	270	0		14	0	220	11	7	0						49	401	2013	2	1	170.95	G	777	1	1	1			53	0	1	172				F		1		30	38		1	3	97
54J	4	2	2	86	1	235	145	22	1		153	3	0	4	9	-24	25	432	998	6	43	2004	4	1	41.974	J	777			1	3362			0	11	152				F		1		340	17			2
56F	49	1	2	1	1	998	998	12	4		153	9	2	0						20	2	2002	2	4	936.372	F	777			1	3389		22	0	12	154		6		F		51		0	55			2
56G	82	2	2	82	1	170	20		4	0	158	11	7	0						63	34	2012	2	4	26.3	G	777	1	1	1	3490		128	0	1	150				F		1		30	28		1	3	97
58K	49	1	2	1	1	998	998		4	0	186	9	7	0						14	6	2004	4	1	14.171	K	777			1	4038		34	0	12	167				F		51		0	24			3
58K	74	1	2	6	1	270	85	45	4	0	147	1	0	1	0	-47	47	1286	998	35	39	2001	2	4	34.99	K	777			1	3071		154	0	12	154		2		F		2		0	18			3
59E	12	1	2	28	1	0	330	5	4	0	160	1	0	4	-1	-4	5	17	998	20	37	2014	2	1	55.432	E		1	1	1	3439	2	20	0	12	168	11	3	1	F	L	2	2	10	33	330	1	3	97
59E	12	2	2	29	3	998	998	24	14	0	158	1	0	4	-8	-23	24	448	998	37	402	2013	2	1	55.432	E		0	0	3		4	106	0	1	164	7	1	2	F	B	54	54	20	37	200	1	3	97
60D	41	1	2	20	1	180	180	40	4	0	123	1	0	1	0	-35	35	828	998	63	38	2010	2	1	36.879	D	80	2	2	1	2707	2	154	0	12	154	12	2		F	F	2	3	0	30	350	1	2	1
60D	81	2	2	69	1	45	250	11	14		157	3	0	4	5	-14	15	96	998	63	401	2002	2	4	44.167	D	777			1				0	11			2		F		1		340	42			2
60F	13	2	2	83	1	0	90	23	4	0	162	1	0	1	-7	-20	21	480	998	49	43	2008	2	1	398.763	F	777	1	1	1	3490		122	0	1	170		1		F		1		20	52		1	2	1
60G	3	1	2	28	1	130	130		4		156	11		0						59	35	2014	2	1	123.553	G	777	0	0	1	0			0	12					F		2		0	27		1	7	96
61B	75	2	2	65	1	80	330		31	68	237	4	7	0						7	482	2002	6	2	69.795	B	105			1			136	0	12	190		3		F		1		350	27			2
61H	48	1	2	24	1	5	5	20	4	0	149	3	0	4	0	-24	24	261	998	49	40	2007	3	4	3928.68	H	72	0	0	1	3680		108	0	12	168		1		F		2		0	40		1	3	97
61J	45	1	2	2	1	998	998	88	2	0	170	1	0	1	0	-88	88	5639	998	12	3	2014	2	4	39.028	J		3	3	1	3401		48	0	12	160		3		F		42		0	28		1	2	1
61J	74	1	2	83	1	240	0	22	4	0	188	1	0	1	-11	-30	32	452	998	18	22	2013	2	4	10.954	J	777	4	4	1	4045	2	122	0	1	150	3	2	2	F	R	2	2	20	67	90	1	2	1
62D	81	1	2	82	1	180	50	15	4	0	146	4	2	0						49	40	2004	2	4	26.727	D				1	3086	3	73	0	11	150	12	1	3	F	F	2	63	330	63	0		2
62E	5	1	2	88	1	240	20		4	0	110	11	7	0						37	31	2001	2	1	381.914	E				1	2515		131	0	1	140		1		F		2		20	88			3
62G	78	1	2	13	1	998	998		4	0	129	9	7	0						35	43	2014	2	1	995.31	G	105	0	0	1	2832	2	60	0	12	154	9	1	1	F	L	76	76	0	31	280	1	7	97
62K	49	2	2	88	1	180	280	25	4	0	153	3	0	4	-16	-28	32	618	998	20	2	2002	3	4	13.568	K	777			1	3389		150	0	1	150		2		F		1		30	18			2
63F	8	2	2	51	1	0	190	43	4	0	145	1	0	1	7	-39	40	1158	998	55	33	2011	2	1	358.521	F		7	9	1	3161		130	0	12	150		2		F		1		350	18		1	2	1
63F	13	1	2	20	1	180	180	13	4	0	151	4	6	0						12	17	2007	2	1	185.14	F	777	0	0	1	3314		137	0	12	152		1		F		2		0	71		1	3	97
63J	41	1	2	6	4	998	998	70	1	0	181	1	0	1	0	-70	70	3719	998	12	3	2014	2	1	20.415	J	48	3	3	4	3533	1	48	0	12	156	12	3	3	F	F	52	63	0	34	0	1	2	1
64C	4	1	2	69	1	310	180	33	14	0	174	1	0	1	12	-22	25	1033	998	63	402	2013	2	1	13.224	C	777	2	2	1			121	0	11	164		2		F		2		330	72		1	2	1
64G	8	2	2	51	1	310	140	12	14	0	148	3	0	4	2	-12	12	99	998	18	404	2014	4	1	849.243	G		0	0	1			60	0	12	150		1		F		1		350	60		1	3	97
64G	11	1	2	83	1	160	280	12	4	5	121	3	0	1	-2	-12	12	102	998	55	35	2013	2	4	595.883	G	777	0	0	1	2661		92	0	12	160		1		F		2		10	25		1	3	97
64G	79	2	2	69	1	30	270	22	4	0	121	3	0	4	8	-23	24	350	998	55	35	2002	5	1	166.444	G	777			1	2635	2	160	0	11	160	9	1	1	F	L	1	1	340	19	270		2
66C	74	1	2	69	1	160	0	11	6	0	133	3	0	4	3	-14	15	78	998	63	37	2011	2	2	18.778	C	777	1	1	1			16	0	12	150		6		F		2		350	18		1	2	1
66E	4	2	2	68	1	350	120	23	30	0	189	1	0	1	-10	-17	20	489	998	49	472	2013	2	1	731.763	E	777	0	0	1			86	0	1	160		2		F		1		30	53		1	2	1
67E	8	1	2	1	1	998	998		4	0	161	10	6	0						6	20	2013	2	2	554.998	E	40	1	1	1	3389	2		0	12	154	12			F	F	58	58	0	24	0	1	2	1
67K	4	1	2	68	1	180	320	26	14	0	159	1	0	1	-20	-34	40	688	998	41	402	2008	2	1	19.471	K	777	2	2	1			116	0	1	150		2		F		2		30	37		1	2	1
73K	45	2	2	51	1	60	260	41	4	0	144	1	0	1	-6	-36	36	1267	998	37	32	2006	2	1	43.815	K		3	3	1	3197		78	0	12	150		3		F		1		10	16		1	2	1
75B	43	2	2	69	1	50	280	12	30	0	187	1	0	4	7	-20	21	129	998	49	472	2006	4	1	39.429	B	45	1	1	1		2	39	0	11	162	9	1	1	F	L	1	1	340	28	270	1	2	1
76K	78	2	2	52	1	170	10	71	4		143	3	0	4	14	-81	82	3303	998	35	47	2007	3	1	53.413	K		5	4	1	3042		152	0	12	152		4		F		1		350	43		1	7	1
77D	4	2	2	86	1	40	310	12	4	0	138	1	0	4	6	-11	12	117	998	52	34	2001	2	1	79.111	D	777			1	3031		87	0	11	140		1		F		1		340	18			3
77D	11	2	2	88	1	180	270	41	4	0	149	1	0	1	-5	-29	30	1076	998	63	34	2006	2	1	71.371	D	777	2	2	1	3281		115	0	12	148		1		F		1		10	21		1	2	1
77E	76	1	2	73	1	160	180	20	4	0	140	4	2	0						35	43	2012	4	1	106.398	E	97	0	0	1	2875		26	0	12	146		3		F		2		10	18		1	7	1
77H	43	2	2	86	1	85	0	13	4	0	151	1	0	1	8	-14	17	150	998	22	22	2007	3	1	6084.81	H	72	0	0	1	3305	2	56	0	11	148	9	1	1	F	L	1	1	330	50	270	1	2	1
77H	49	2	2	69	4	998	998	21	4	0	125	1	0	4	0	-21	21	235	998	7	20	2003	2	1	1746.87	H	777			4	2587	1	15	0	12	138	12	1	2	F	L	68	1	0	22	350		2
77K	75	1	2	1	2	998	998	33	20	0	177	1	0	1	0	-33	33	855	998	41	441	2003	3	2	58.697	K	48			2		1	66	0	12	160	12	3	3	F	F	52	63	0	45	0		2
78F	11	2	2	65	1	210	170		31	272	243	4	7	0						12	481	2008	3	1	584.861	F	777	1	1	1		2		0	11		11	2	1	F	L	1	1	340	31	330	1	2	96
78F	75	3	2	98	2	20	0		4	0	133	7	7	0						35	43	2014	2	1	2354.46	F	64	0	0	2	2832		18	0	12	158		4		F		1		0	53		1	3	97
79D	45	2	2	69	1	260	150	21	20	0	199	1	0	1	8	-14	16	436	998	37	441	2005	2	4	215.802	D		1	1	1			85	0	11	170		2		F		1		330	67		1	2	1
79E	73	2	2	65	2	180	300	14	31	0	291	1	0	1	-11	-13	17	424	998	20	481	2012	4	5	136.093	E	777	1	1	2		1	154	0	1	180	11	2	3	F	L	3	1	40	41	340	1	7	97
79F	74	1	2	69	1	120	0	17	20	0	184	1	0	1	6	-17	18	272	998	7	442	2006	2	1	538.603	F	777	1	1	1			150	0	11	150		1		F		2		340	25		1	2	1
79H	8	2	2	86	1	180	90	15	4	0	118	3	0	4	11	-14	18	203	998	7	20	2003	2	1	1656.06	H				1	2587		123	0	11	144		1		F		1		320	23			0
81B	75	2	2	65	1	290	180	45	14	0	149	1	0	1	27	-47	54	2044	998	48	401	2008	3	4	46.936	B	40	2	1	1			152	0	11	152		3		F		1		330	62		1	2	1
81F	81	2	2	68	1	0	140		4	0	104	4	7	0						55	36	2004	4	4	143.112	F				1	2290	3	30	0	1	138	0	5		F	R	1	1	40	28	998		2
81J	11	3	2	98	3	355	160	25	14	0	195	1	0	1	-5	-30	30	534	998	2	405	2012	2	1	65.533	J	777	3	2	3		1	154	0	12	158	6	3	1	F	B	4	1	10	15	190	1	2	1
82C	41	1	2	14	2	998	998	48	2	0	162	1	0	1	0	-48	48	1685	998	32	50	2011	3	1	20.415	C	64	3	3	2	3605	1	35	0	12	152	12	3	7	F	F	52	57	0	24	0	1	2	1
82H	8	1	2	7	1	998	998	13	5	0	126	1	0	4	0	-13	13	111	998	53	39	2007	2	2	1720.57	H		0	0	1	2739		32	0	12	138		1		F		48		0	57		1	0	97
84B	13	1	2	7	2	998	998	55	4	0	156	11	8	0						18	20	2000	5	1	215.907	B	777			2	3438	1	10	0	12	161	12	7	3	F	F	42	51	10	16	0		2
85C	49	2	2	69	1	120	0		15	0	224	4	7	0						23	421	2004	2	1	10.616	C	777			1			150	0	11	172		1		F		1		340	36			2
85F	8	2	2	83	1	330	100	41	4	0	150	1	0	4	-6	-33	34	1006	998	42	42	2001	2	1	343.353	F				1	3360		152	0	12	152		2		F		1		10	74			2
85H	76	1	2	13	1	998	998		4	0	165	11	6	0						20	2	2007	2	1	619.707	H	89	0	0	1	3674		36	0	12	144		1		F		76		0	87		1	7	97
87H	43	1	2	86	1	270	195	14	6	0	123	1	0	1	7	-12	14	137	998	22	32	2005	2	1	1921.57	H	72	0	0	1	2700		75	0	11	148		1		F		2		330	91		1	3	97
87K	5	1	2	83	1	70	170	16	4	0	152	3	0	1	-9	-15	17	179	998	12	17	2000	2	1	53.878	K	72			1	3333	4	50	0	1	140	12	1	1	F	F	2	3	30	38	350		7
88J	45	2	2	51	1	55	220	55	2	0	128	1	0	1	-10	-57	58	2145	998	37	31	2012	2	2	75.682	J		1	1	1	2745		74	0	12	160		4		F		1		10	15		1	2	1
89G	11	1	2	20	1	110	110	26	4	0	132	3	0	4	0	-26	26	386	998	12	37	2012	2	1	977.522	G	777	7	9	1	2918		128	0	12	140		2		F		2		0	24		1	2	1
91F	11	2	2	69	1	10	265	31	4	0	92	3	0	4	12	-33	35	477	998	49	45	2000	2	2	606.723	F	777			1	2030	2	69	0	11	150		4		F	F	1	1	340	23			2
91F	13	1	2	13	1	998	998	13	6	0	150	9	7	0						20	37	2006	5	1	231.188	F	777	1	1	1	3459		138	0	12	151		1		F		76		0	22		1	3	97
91F	73	2	2	98	1	140	180		4	0	120	11	7	0						20	16	2002	4	1	1111.18	F	777			1	2676		103	0	12	148		1		F		1		10	62			7
91G	41	1	2	88	1	90	195	20	4	5	130	1	0	1	-7	-18	20	294	998	41	51	2014	2	1	353.942	G	24	0	0	1	2799		135	0	1	140		1		F		2		20	50		1	3	97
92H	13	1	2	98	1	998	998	27	21	0	242	1	0	4	-9	-25	27	983	998	12	461	2008	2	2	790.809	H	777	7	9	1			151	0	1	186		2		F		54		20	30		1	2	1
93B	45	1	2	20	1	80	80		2	0	99	4	7	0						52	35	2002	2	2	74.796	B				1	2183		144	0	12	144		3		F		2		0	31			2
93F	11	1	2	2	1	998	998	21	4	0	143	1	0	4	0	-21	21	298	998	51	43	2000	2	4	460.508	F	777			1	3155		17	0	12	152		7		F		42		0	17			2
93F	79	2	2	98	1	330	0		4		149	11	7	0						34	34	2006	2	1	335.52	F	777	1	1	1	9999			0	12			2		F		1		0	63		1	2	96
93K	41	1	2	86	1	90	0	21	4	0	157	1	0	4	11	-30	32	381	998	35	39	2005	3	1	28.616	K	777	2	2	1	3321	4	150	0	11	150	6	2		F	B	2	3	340	24	180	1	2	1
94G	76	1	2	13	1	998	998		2	0	173	9	7	0						20	9	2012	2	2	700.19	G	105	0	0	1	3750		75	0	12	150		1		F		76		0	15		1	7	1
95K	79	1	2	6	2	998	998		14			11	7	0						59	403	2010	2	1	8.205	K	777	2	2	2	9999	3		0	12		12	9	2	F	F	59	68	350	65	0	1	2	96
96B	76	1	2	52	1	270	85	80	4		147	1	0	4	0	-76	76	4307	998	7	43	2002	2	1	134.008	B				1	3114		70	0	12	148		5		F		2		0	20			2
96F	41	2	2	88	1	180	270	22	20	0	188	3	0	4	-9	-25	27	498	998	49	442	2009	2	1	164.75	F	48	1	1	1			172	0	1	172		1		F		1		20	41		1	2	1
96G	78	1	2	2	1	998	998		4	0	135	9	7	0						35	43	2012	2	4	371.582	G	121	0	0	1	2875	2	150	0	12	150	6	1	6	F	B	48	2	350	20	180	1	7	97
98F	8	1	2	28	1	100	110	16	5	0	199	1	0	3	0	-24	24	208	998	6	54	2006	3	4	606.73	F		1	1	1			140	0	12	166		1		F		2		0	16		1	2	1
100F	41	2	2	98	2	190	160	11	4	0	177	1	0	4	-1	-8	9	96	998	32	32	2014	2	1	591.952	F	105	0	0	2	3777		17	0	12	146		4		F		3		10	40		1	2	1
100F	49	3	2	98	3	998	998		5	0	151	9	7	0						12	37	2014	2	1	236.085	F	777	1	1	3	2920	2	57	0	12	144	6	2	3	F	B	55	2	0	48	190	1	2	97
102F	76	1	2	6	1	998	998		4		143	9	7	0						35	47	2008	2	1	258.443	F		1	1	1	3028	2	9	0	12	154		2		F	F	50	57	0	14		1	2	1
104C	74	2	2	69	1	140	0	25	4	0	225	1	0	1	7	-39	40	630	998	42	43	2013	3	1	10.954	C	777	3	3	1	4861		94	0	12	158		3		F		1		350	65		1	2	1
104D	3	2	2	68	1	90	230		3	0	132	11	7	0						49	50	2006	3	1	11.307	D	777	4	4	1	2905			0	1					F		1		20	40		1	7	96
104E	81	1	2	24	1	170	190	17	20	0	209	1	0	1	0	-19	19	312	998	7	442	2013	5		121.704	E		1	1	1		3	46	0	12	156	9	2	1	F	L	2		0	49	270	1	2	97
104F	43	1	2	50	1	280	90	45	4	0	117	1	0	1	8	-46	47	1083	998	12	37	2001	2	4	907.528	F	40			1	2563		101	0	12	140		3		F		2		350	20			3
104G	48	1	2	83	1	200	265	13	4	0	149	1	0	4	-2	-12	12	118	998	63	34	2006	3	1	2285.51	G	72	0	0	1	3279		84	0	12	154		1		F		2		10	22		1	2	1
104J	79	1	2	6	1	998	998	53	2	0	130	1	0	1	-18	-50	53	1884	998	37	31	2011	2		3.227	J	113	3	3	1	2771	2	146	0	1	146	4	3	1	F	R	54	54	20	22	120	1	2	1
105F	41	1	2	80	1	180	305	13	4	0	171	3	0	1	0	-11	11	121	998	6	51	2006	2	1	245.21	F	56	1	1	1	3623		81	0	12	158		1		F		2		0	53		1	3	97
105H	81	1	2	1	1	998	998		4	0	136	11		0						49	40	2000	2	4	801.586	H	777			1	2998			0	12					F		57		0	31			3
106F	3	2	2	86	1	180	90		5	0	143	11		0						20	23	2010	3	1	114.249	F	777			1			82	0	11					F		1		340	15		1	7	1
106H	76	1	2	20	1	270	270		14	0	150	11	3	0						53	402	2000	3	1	522.878	H	80			1			150	0	12	150		2		F		2		0	19			7
109B	78	2	2	69	1	330	180	16	15	0	211	3	0	4	4	-20	21	326	998	54	421	2012	2	1	70.055	B	777	1	1	1		2	50	0	12	172	12	1		F	F	1	3	350	18	0	1	2	1
109F	43	1	2	86	1	0	270	27	4	0	154	1	0	1	10	-17	20	654	998	52	34	2010	3	1	808.989	F	24	1	1	1	3395	2	52	0	11	146	9	2	1	F	L	2	2	330	19	260	1	3	1
109J	49	2	2	69	1	200	90	29	14	0	201	3	0	4	6	-33	33	752	998	12	401	2015	4	1	10.739	J	777	7	9	1			160	0	12	160		2		F		1		350	48		1	2	1
110C	48	3	2	98	2	150	240		15	0	250	10	7	0						42	421	2014	4	1	434.903	C	8	1	1	2		4		0	1		12			F	F	1	4	40	15	0	1	2	97
110F	78	2	2	69	1	305	180		4		121	11	7	0						55	35	2002	3	1	186.699	F	56			1	2635			0	11			2		F		1		330	22			7
112F	13	2	2	69	1	320	180	35	4	0	138	1	0	1	7	-38	38	695	998	35	47	2005	2	4	199.381	F	777	1	1	1	2915		32	0	12	150		2		F		1		350	28		1	2	1
113F	78	2	2	51	1	350	180	33	4	0	143	3	0	4	6	-36	36	661	998	35	47	2006	2	1	231.959	F	40	2	2	1	2915		81	0	12	162		2		F		1		350	18		1	7	1
116K	49	1	2	6	1	998	998	46	31	0	183	1	0	1	0	-47	47	1690	998	20	481	2002	2	1	13.568	K	777			1		2	54	0	12	164	0	3	1	F	R	59	2	0	19	998		2
119D	45	1	2	20	1	230	240	7	16		242	3	0	4	0	-8	8	51	998	20	431	2003	3	1	104.115	D				1				0	12			1		F		2		0	32			3
120G	49	1	2	20	1	0	0	16	14	0	191	1	0	4	0	-15	15	198	998	2	405	2004	2	4	1414.45	G	777			1		2	120	0	12	152	10	1	2	F	L	2	3	0	43	290		2
121F	48	1	2	6	1	998	998	22	4	0	157	1	0	1	0	-22	22	341	998	35	39	2006	2	1	2689.47	F	80	1	1	1	3359		123	0	12	150		2		F		54		0	27		1	3	97
121K	78	3	2	98	2	250	90		14	0	164	10	7	0						12	402	2014	2	1	53.413	K	89	1	1	2		4	30	0	11	164	0	3	3	F	L	2	1	320	65	998	1	7	97
122H	48	1	2	7	1	998	998	26	4	0	128	1	0	1	-13	-22	26	447	998	55	35	2006	2	1	6267.19	H	89	1	1	1	2784	2	59	0	1	142	6	1	6	F	B	54	54	30	23	180	1	2	1
123F	43	1	2	88	1	220	310	24	4	0	108	1	0	1	-15	-17	23	483	998	20	39	2005	2	2	1278.98	F	72	1	1	1	2365	2	106	0	1	140	3	2	2	F	R	2	2	40	56	90	1	2	1
124H	48	1	2	20	1	180	180	22	15	0	264	3	0	4	0	-25	25	542	998	49	422	2008	2	1	55983.8	H	48	0	0	1			180	0	12	180		1		F		2		0	25		1	3	97
125B	45	1	2	28	1	280	280	39	4	0	144	1	0	1	0	-29	29	999	998	49	40	2003	2	1	58.316	B				1	2993		75	0	12	160		2		F		2		0	27			2
125C	43	2	2	64	1	90	265		4	0	124	4	7	0						20	28	2013	2	2	35.824	C	89	2	2	1	2727		23	0	12	150		9		F		1		0	30		1	2	1
125G	78	2	2	83	1	240	0		5	0	195	11		0						7	27	2011	2	1	703.352	G	56	0	0	1				0	1	164				F		1		20	94		1	7	97
126K	45	2	2	68	1	245	40		21	0	233	11	7	0						12	461	2007	2	4	63.218	K		1	1	1				0	12					F		1		10	33		1	3	96
127E	79	2	2	51	1	80	270		4		128	11	7	0						51	46	2004	2	1	74.417	E	777			1	9999			0	12			5		F		1		350	28			2
128J	76	2	2	98	2	90	70		3		129	8	7	0						54	38	2005	2	1	154.788	J	777	3	2	2	2809			0	12	148		9		F		1		350	22		1	7	1
129F	3	1	2	88	1	230	320		6	0	195	11		0						58	39	2009	2	1	70.001	F	777	1	1	1				0	1					F		2		20	56		1	2	96
131F	5	2	2	69	1	290	140	45	4	0	160	1	0	1	7	-39	39	1357	998	24	9	2007	2	4	4371.59	F		3	2	1	3528		97	0	12	150		2		F		1		350	77		1	2	1
132G	3	2	2	98	1	50	140		15	0	206	11	7	0						37	421	2011	2	1	49.029	G	777	0	0	1		3		0	12		12			F	F	1	58	10	34	10		7
132G	78	2	2	69	1	50	280	27	4	0	146	3	0	4	4	-24	24	567	998	35	47	2013	2	1	663.54	G	56	1	1	1	3108		110	0	12	150		2		F		1		350	31		1	7	97
135H	13	1	1	20	1	270	270	14	20	0	181	3	0	4	-2	-13	13	149	998	7	442	2005	1	1	974.303	H	777	1	1	1			35	0	12	161		3		F		2		10	31		1	3	97
135J	49	2	2	86	1	0	270	41	4	0	160	1	0	1	22	-26	34	1759	998	20	37	2011	2	2	15.353	J	777	3	3	1	3415	2	43	0	11	148	9	3	1	F	L	1	1	320	23	260	1	2	1
136H	43	2	2	83	1	80	200	18	14	0	151	3	0	1	-16	-19	25	469	998	12	402	2001	2	1	2766.8	H	48			1			144	0	1	160		1		F		1		40	16			3
136H	78	2	2	83	1	70	180		5	0	142	11	7	0						35	47	2003	2	1	1831.4	H	56			1	2913			0	1					F		1		40	16			7
139D	5	1	2	98	1	290	20	18	4	0	116	1	0	4	-3	-17	17	188	998	37	31	2004	2	1	115.023	D	64			1	2544	4	59	0	12	145	12	2	2	F	F	2	3	10	87	350		2
141K	5	1	2	98	2	998	998	31	4	0	120	1	0	4	11	-29	31	462	998	37	31	2009	3	4	14.104	K		1	1	2	2747	1	73	0	11	145	0	2	3	F	F	58	63	340	95	998	1	3	1
142G	41	2	2	21	2	25	25	12	4	0	175	3	0	1	0	-19	19	114	998	19	18	2012	2	1	452.947	G	0	7	9	2	3858	1	140	0	12	140	6	1	2	F	B	3	1	0	47	180	1	3	97
142H	8	2	2	83	1	330	90	17	6	0	148	3	0	4	3	-18	18	196	998	30	47	2010	4	2	1819.89	H		1	1	1	3272		90	0	12	130		1		F		1		350	26		1	2	1
143K	43	2	2	65	1	245	140	18	20	0	196	1	0	1	12	-20	23	372	998	7	442	2008	5	1	35.009	K	72	2	2	1		2	62	0	11	160	9	3	2	F	L	1	1	330	41	270	1	2	1
143K	73	2	2	69	1	240	90	13	2	0	119	1	0	4	2	-14	14	91	998	20	16	2001	4	1	12.307	K				1	2749		32	0	12	132		4		F		1		350	57			7
146E	8	1	2	68	1	75	205	13	14	0	145	1	0	4	-4	-12	13	114	998	55	402	2014	2	1	348.251	E		1	1	1		2	68	0	1	150		1		F	F	2	48	20	70		1	2	97
147K	41	2	2	25	3	998	998		4	0	144	11	7	0						37	32	2006	6	1	29.964	K	97	3	3	3	3192	1		0	12		6	2	3	F	B	54	1	0	40	180	1	2	96
148E	5	1	2	20	1	60	60		4	0	159	11	6	0						32	42	2013	3	1	295.459	E	32	0	0	1	3605			0	12					F		2		0	22		1	3	97
149B	43	2	2	51	1	260	90		15	9	239	4	6	0						20	421	2008	3	1	39.429	B	0	0	0	1			125	0	11	180		1		F		1		340	25		1	2	1
[truncated: 40 more columns]
