# Supplementary material for: Injury severity data for front and second row passengers in frontal crashes
Source: Data Brief. 2016 Mar 17;7:839–43. doi: 10.1016/j.dib.2016.03.046 (PMC4816857; doi:10.1016/j.dib.2016.03.046)
Supplement: Supplementary file 2 — Supplementary material [file mmc2.xlsx]

## Sheet: frontal paired restrained occp
Case ID	PSU	OCCNO	VEHNO	ANGOTHER	ANGTHIS	BAREQSP	Body Type	CURBWGT	DVBASIS	DVEST	DVCONFID	DVLAT	DVLONG	DVTOTAL	ENERGY	Make	MODEL	Model Year	Occupants	RATWGT	STRATIF	TRAVELSP	VAIS	VAIS08	ACCSEQ1	VEHWGT	ACCSEQ2	DIRDAMW	ORIGAVTW	UNDENDW	DOF1	DOF2	EXTENT1	EXTENT2	GAD1	GAD2	OBJCONT1	OBJCONT2	PDOF1	2nd_row_AGE	2nd_row_AGECODE	2nd_row_BAGAVAIL	2nd_row_BAGAVRPT	2nd_row_BAGDAMAG	2nd_row_BAGDEPLY	2nd_row_BAGEVENT	2nd_row_BAGFAIL	2nd_row_BAGTYPE	2nd_row_BELTANCH
251E	12	5	1	290	180	11	14	210	1	0	1	2	-10	10	129	12	401	2006	7	80.578	E		1	N/A	1			137	156	166	12		1		F		2		350	62	60-69	0	3	0	0	0	0	0	1
11	3	4	2	260	170	999	4	141	11	7	0	999				35	47	2003	4	52.33	E	777	1	1	1	2913	3	999	155	999	11	11	99	99	F	F	1	3	340	51	50-59	0	7	0	0	0	0	0	1
44F	6	3	2	130	130		4	154	11	6	0					7	26	2012	3	99.161	F	5	1	1	2	3394	1		158		12	6	1	1	F	B	3	1	0	46	40-49	0	3	0	0	0	0	0	5
171E	2	3	2	30	180	30	4	116	1	0	1	15	-25	29	587	7	20	2000	3	315.985	E		1	N/A	1	2515		77	147	144	11		2		F		1		330	33	30-39	0	1	0	0	0	0	0	1
109F	72	3	2	998	998	21	4	182	1	0	1	0	-21	21	349	19	14	2001	3	265.575	F		1	N/A	2	3986	1	32	159	158	12	12	1	1	F	L	52	1	0	43	40-49	0	3	0	0	0	0	0	1
118E	41	3	1	310	195	23	4	150	1	0	1	11	-29	31	484	37	32	2003	3	135.601	E	72	0	0	1	3109		111	157	150	11		2		F		2		340	31	30-39	0	0	0	0	0	1	0	1
59K	79	3	2	10	150	16	4	128	1	0	1	-5	-13	14	218	49	32	2009	3	8.872	K		0	N/A	1	2723		102	152	158	1		1		F		1		20	29	20-29	0	3	0	0	0	1	0	1
121G	49	3	3	0	0	10	20	208	3	0	4	0	-9	9	99	7	442	2010	6	282.689	G	777	1	1	2			58	165	152	12		1		F		1		0	82	80+	0	2	0	0	0	1	0	2
192F	11	5	1	998	998	20	3	122	1	0	4	0	-20	20	307	69	54	2005	5	312.66	F	777	3	2	1	2679		38	146	148	12		1		F		42		0	31	30-39	0	7	0	0	0	1	0	1
126F	79	4	3	20	0	18	15	224	1	0	4	2	-13	13	332	20	421	2003	4	70.481	F	777	1	1	2			34	166	180	12		7		F		2		350	70	70-79	0	0	0	0	0	0	0	1
242J	48	3	2	305	185	32	14	205	3	0	4	10	-26	28	1243	23	401	2005	4	152.859	J	80	3	N/A	1		2	250	159	160	11	12	8	5	F	F	1	51	340	30	30-39	0	0	0	0	0	0	0	1
216J	75	3	2	0	180		31	294	4	7	0					23	481	2003	4	29.106	J	105	1	N/A	1			67	182	184	12		3		F		1		350	35	30-39	0	3	0	0	0	0	0	1
104	81	3	1				20	209	1			0	-19	19	312	7	442	2013		121.704	E										12				F					57					0
215F	41	7	1	270	270	21	4	139	1	0	4	0	-20	20	290	7	43	2000	7	714.33	F	56	1	N/A	1	2937		125	153	154	12		2		F		2		0	30	30-39	0	1	0	0	0	0	0	1
126F	79	3	3	20	0	18	15	224	1	0	4	2	-13	13	332	20	421	2003	4	70.481	F	777	1	1	2			34	166	180	12		7		F		2		350	68	60-69	0	0	0	0	0	0	0	1
242J	48	4	2	305	185	32	14	205	3	0	4	10	-26	28	1243	23	401	2005	4	152.859	J	80	3	N/A	1		2	250	159	160	11	12	8	5	F	F	1	51	340	28	20-29	0	0	0	0	0	0	0	1
8F	45	5	2	130	270		15	230	11	7	0					7	422	2004	7	800.221	F		1	N/A	1			100	163	190	1		1		F		1		20	36	30-39	0	0	0	0	0	1	0	3
48	81	3	1	180	170	11	4	158	1	0	4	0	-9	9	100	30	46	2010	3	517.178	G	999	0	0	1	3378		35	155	142	12		3		F		2		0	31	30-39	0	3	0	0	0	1	0	1
5C	11	4	1	998	998	38	4	131	1	0	1	-7	-37	38	960	55	35	2009	4	40.788	C	777	2	2	1	2723		32	153	140	12		2		F		42		10	71	70-79	0	7	0	0	0	1	0	1
22	41	3	2	270	45	18	14	153	3	0	4	-5	-26	26	315	37	402	2006	4	107.743	F	16	1	1	1			57	154	158	12		2		F		1		10	27	20-29	0	0	0	0	0	1	0	1
52D	41	3	1	998	998	31	14	170	1	0	1	0	-31	31	772	55	401	2005	3	28.246	D	48	1	N/A	1			45	154	160	12		2		F		52		0	49	40-49	0	0	0	0	0	0	0	1
133G	11	3	1	270	35		4	128	11	7	0					49	32	2010	3	420.409	G	777	0	0	1	2723			151		1		2		F		2		30	35	30-39	0	0	0	0	0	0	0
73E	78	4	2	320	90	17	4	152	1	0	4	-5	-14	15	241	49	40	2007	4	73.315	E	89	1	1	1	3164		114	154	160	1		1		F		1		20	24	20-29	0	0	0	0	0	1	0	1
165C	9	4	1	998	998		4	151	11	7	0					12	17	2007	4	36.215	C		1	1	1	3307			158	164	12				F		52		0	30	30-39	0	0	0	0	0	0	0	5
84E	12	3	2	45	90	12	4	173	1	0	1	-2	-12	12	102	7	24	2010	3	74.468	E		1	1	1	3820		74	160	160	12		1		F		1		10	21	20-29	0	7	0	0	0	1	0	1
203D	41	3	1	998	998		2	187	11	7	0					42	46	2000	3	20.061	D	40	1	N/A	1	3935			158		12		2		F		50		0	28	20-29	0	1	0	0	0	0	0	1
41G	13	3	2	180	270	13	5	150	1	0	4	-2	-12	12	111	7	25	2008	3	136.926	G		0	N/A	1	3156		33	151	153	12		7		F		1		10	28	20-29	0	1	0	0	0	1	0	1
229E	11	3	1	270	275	15	4	125	3	0	1	-3	-17	17	185	35	43	2006	6	104.264	E		1	N/A	1	2509		56	147	138	12		3		F		2		10	21	20-29	0	3	0	0	0	0	0	1
40E	9	4	3	260	90		4	143	11	7	0					12	23	2009	4	377.506	E	777	1	1	2	3325			155		12				F		2		350	26	20-29	0		0	0	0	0	0	1
118D	75	3	2	0	170		14	185	11	7	0					37	401	2001	4	38.639	D	64	3	N/A	1			36	151	160	12		9		F		1		10	39	30-39	0	3	0	0	0	0	0	4
170E	82	3	1	180	180		31	271	11	6	0					19	481	2004	5	57.035	E		0	N/A	1				167	182	12				F		2		0	71	70-79	0	3	0	0	0	0	0	1
170H	76	3	1	998	998		20	222	7	7	0					63	441	2003	3	2498.29	H	89	0	N/A	1		2	20	161	164	12	5	9	1	F	R	46	46	350	18	10-19	0	1	0	0	0	0	0	2
213G	8	3	1	140	40	26	4	136	3	0	4	19	-33	38	710	20	22	2005	4	336.09	G	15	0	N/A	1	3216		114	148	140	11		2		F		2		330	24	20-29	0	0	0	0	0	0	0	1
213G	8	4	1	140	40	26	4	136	3	0	4	19	-33	38	710	20	22	2005	4	336.09	G	15	0	N/A	1	3216		114	148	140	11		2		F		2		330	24	20-29	0	0	0	0	0	0	0	1
77F	13	3	1	998	998	15	4	157	9	0	0					20	2	2004	3	80.628	F		1	N/A	1	3389	2	147	157	147	12	12	1		F	F	57	57	0	22	20-29	0	1	0	0	0	0	0	1
129D	48	3	1	90	230	11	14	189	3	0	4	-2	-12	12	106	2	405	2012	4	288.493	D	16	0	0	1				154	166	12				F		2		10	31	30-39	0	0	0	0	0	1	0	1
3G	12	4	1	90	170	17	4	126	1	0	1	-8	-21	22	223	20	22	2010	4	270.765	G		0	0	1	3216		96	149	144	1		1		F		2		20	24	20-29	0	0	0	0	0	1	0	1
105H	3	3	2	200	200		5	140	11		0					6	52	2006	4	277.486	H	777	0	0	1				148		12				F		1		0	28	20-29	0	7	0	0	0	0	0	1
129D	48	4	1	90	230	11	14	189	3	0	4	-2	-12	12	106	2	405	2012	4	288.493	D	16	0	0	1				154	166	12				F		2		10	31	30-39	0	0	0	0	0	1	0	1
37	81	3	2	355	0	13	4	151	1	0	4	0	-12	12	151	63	34	2011	5	102.976	E	777	1	1	1	3206		39	160	156	12		3		F		1		0	24	20-29	0	3	0	0	0	1	0	1
53D	76	3	2	70	180	29	6	140	1	0	1	-4	-24	24	472	48	38	2008	3	106.749	D	56	1	1	1	3064		85	150	148	12		2		F		1		10	78	70-79	0	0	0	0	0	1	0	1
90E	11	3	1	285	180	40	4	132	1	0	1	12	-34	36	1123	20	22	2007	3	84.445	E		1	1	1	3216		134	149	134	11		3		F		2		340	20	20-29	0	0	0	0	0	0	0
73	72	5	2				4	143	3			0	-73	73	1294	35	47	2007		6.313	C	777				3042					12				F					26					0
220C	48	3	2	230	180	12	20	186	3	0	1	5	-14	15	159	7	442	2003	4	310.959	C	97	1	N/A	1		2		162	120	11	12	1	3	F	F	1	63	340	25	20-29	0	0	0	0	0	0	0	2
147J	79	3	2	200	95	47	4	148	1	0	1	12	-34	36	2078	30	40	2007	3	8.474	J	777	1	1	1	3193	3	90	153	152	11	9	4	2	F	L	1	3	340	22	20-29	0	7	0	0	0	1	0	1
7E	78	3	1	90	85		5	119	8	7	0					12	37	2007	4	423.998	E		1	N/A	1	2610		133	149	150	12		2		F		2		350	18	10-19	0	1	0	0	0	0	0	1
41	81	4	1	998	998	30	2	152	1	0	1	0	-30	30	618	12	3	2005	4	50.465	D	777	1	1	1	3300		158	158	160	12		2		F		68		0	24	20-29	0	0	0	0	0	0	0	1
94E	41	4	2	320	180		4		11	7	0					19	20	2010	4	71.07	E	48	1	1	1				162		11		2		F		1		340	86	80+	0	2	0	0	0	1	0	5
181E	11	3	1	90	90	31	4	153	1	0	1	0	-31	31	669	22	22	2007	4	93.111	E		2	N/A	1	3305		145	154	145	12		2		F		2		0	24	20-29	0	0	0	0	0	1	0	1
74J	79	3	2	90	10	25	14	166	3	0	4	17	-30	34	581	55	401	2006	3	5.452	J	777	7	9	1		2	103	154	160	11	9	2	1	F	L	1	1	330	53	50-59	0	0	0	0	0	0	0	1
39	43	3	3	20	90	8	20	204	3	0	4	-1	-6	6	55	6	441	2008	6	785.774	H	0	0	0	2			999	165	178	12		99		F		1		10	16	10-19	0	3	0	0	0	1	0	1
170E	82	4	1	180	180		31	271	11	6	0					19	481	2004	5	57.035	E		0	N/A	1				167	182	12				F		2		0	70	70-79	0	3	0	0	0	0	0	1
220C	48	4	2	230	180	12	20	186	3	0	1	5	-14	15	159	7	442	2003	4	310.959	C	97	1	N/A	1		2		162	120	11	12	1	3	F	F	1	63	340	24	20-29	0	0	0	0	0	0	0	1
228G	12	4	1	998	998	12	4	157	9	0	0					55	33	2009	4	358.084	G		0	0	1	3292		85	155	150	12		1		F		76		0	60	60-69	0	7	0	0	0	1	0	1
150D	75	4	1	0	280		4	133	11	7	0					7	43	2000	4	91.499	D	40	0	N/A	1	2937		141	153	141	12				F		2		0	18	10-19	0	3	0	0	0	0	0	1
51F	79	4	1	90	90	17	20	201	3	0	2	0	-25	25	266	7	442	2007	5	254.753	F		0	N/A	1			109	161	150	12		1		F		2		0	16	10-19	0	0	0	0	0	0	0	4
51F	79	3	1	90	90	17	20	201	3	0	2	0	-25	25	266	7	442	2007	5	254.753	F		0	N/A	1			109	161	150	12		1		F		2		0	16	10-19	0	0	0	0	0	0	0	4
5K	48	4	1	110	180	11	21	254	1	0	1	-1	-8	8	149	12	461	2006	14	134.163	K	72	0	N/A	1		2	61	174	182	12	3	1	2	F	R	2	2	10	23	20-29	0	1	0	0	0	0	0	1
47K	82	3	2	90	340	18	6	217	3	0	1	3	-17	17	299	6	54	2004	3	4.376	K		1	N/A	1		2	126	170	172	12	9	2	1	F	L	1	1	350	19	10-19	0	2	0	0	0	1	0	1
77	76	4	1				4	140	4							35	43	2012		106.398	E	97				2875					12				F					20					0
37	81	5	2	355	0	13	4	151	1	0	4	0	-12	12	151	63	34	2011	5	102.976	E	777	1	1	1	3206		39	160	156	12		3		F		1		0	23	20-29	0	2	0	0	0	1	0	1
205E	13	3	1	180	270		14	178	11	6	0					7	403	2007	3	61.626	E		1	N/A	1			69	156	158	1		1		F		2		30	21	20-29	0	1	0	0	0	1	0	1
216J	75	4	2	0	180		31	294	4	7	0					23	481	2003	4	29.106	J	105	1	N/A	1			67	182	184	12		3		F		1		350	28	20-29	0	3	0	0	0	0	0	1
95K	45	4	2	280	180	26	31	257	3	0	4	0	-24	24	737	12	481	2002	4	38.621	K		1	N/A	1				174	190	12		1		F		1		0	22	20-29	0	0	0	0	0	0	0
1G	74	3	2	90	250	13	4	118	1	0	1	0	-14	14	103	49	32	2006	5	37.973	G		0	N/A	1	2530		95	147	152	12		1		F		1		0	21	20-29	0	1	0	0	0	0	0	1
166G	12	3	2	145	150	16	14	194	1	0	1	0	-12	12	218	49	401	2005	3	126.911	G		0	N/A	1		3	172	157	172	12	9	1	1	F	L	1	88	0	17	10-19	0	1	0	0	0	0	0	1
65E	75	3	1	998	998	12	2	117	1	0	4	-2	-12	12	78	12	37	2008	4	243.957	E	48	1	1	1	2588	2	30	148	142	12	12	6	1	F	R	58	58	10	18	10-19	0	2	0	0	0	1	0	1
150H	76	3	1		0	17	2	119	3	0	4	0	-22	22	180	20	16	2001	3	888.814	H	40	0	N/A	1	2617		115	145	148	12		1		F		2		0	21	20-29	0	2	0	0	0	0	0	1
150D	75	3	1	0	280		4	133	11	7	0					7	43	2000	4	91.499	D	40	0	N/A	1	2937		141	153	141	12				F		2		0	17	10-19	0	3	0	0	0	0	0	1
68	12	5	2	270	180	30	5	130	1	0	1	4	-23	23	626	22	32	2010	5	189.544	F	0	1	1	1	2856	2	72	150	150	12	7	3	1	F	L	1	1	350	16	10-19	0	2	0	0	0	1	0	1
259F	13	3	1	90	0	15	15	214	3	0	4	8	-21	22	234	7	422	2003	4	150.506	F		1	N/A	1			86	157	160	11		1		F		2		340	58	50-59	0	1	0	0	0	0	0	3
58	41	3	1	10	10	11	4	120	3	0	4	0	-12	12	118	55	35	2006	3	169.255	G	32	0	0	1	2784		148	148	148	12		2		F		2		0	19	10-19	0	2	0	0	0	0	0	1
103E	5	2	2	10	210	26	14	159	3	0	4	4	-25	25	503	37	402	2007	3	161.397	E	0	0	N/A	1		2		156	160	12	6			F	B	1	3	350	28	20-29	0		0	0	0	1	0	1
264E	41	3	4	998	998	15	31	217	1	0	4	3	-15	15	225	35	481	2004	4	36.629	E	105	1	N/A	5		4	42	172	180	12	12	9	9	F	F	54	3	350	24	20-29	0	0	0	0	0	0	0	1
68	12	3	2	270	180	30	5	130	1	0	1	4	-23	23	626	22	32	2010	5	189.544	F	0	1	1	1	2856	2	72	150	150	12	7	3	1	F	L	1	1	350	16	10-19	0	2	0	0	0	1	0	1
190H	41	3	1	270	270	14	4	123	3	0	1	0	-16	16	102	35	43	2005	3	442.363	H	48	1	N/A	1	2635		155	145	155	12		1		F		2		0	24	20-29	0	3	0	0	0	0	0	5
5E	41	3	1	270	55	8	4	147	3	0	4	-6	-10	11	65	30	40	2008	4	33.394	E	48	1	1	1	3191			150		1		2		F		2		30	20	20-29	0	7	0	0	0	1	0	1
192F	11	3	1	998	998	20	3	122	1	0	4	0	-20	20	307	69	54	2005	5	312.66	F	777	3	2	1	2679		38	146	148	12		1		F		42		0	22	20-29	0	0	0	0	0	1	0	1
1F	78	3	1	180	180	24	4	124	1	0	4	0	-18	18	418	7	20	2005	5	97.587	F	98	1	N/A	1	2634		29	147	152	12		5		F		2		0	18	10-19	0	1	0	0	0	0	0	1
32	2	3	1				5	156	9							35	51	2010		913.276	F	777									12				F					14					0
73	72	3	2				4	143	3			0	-73	73	1294	35	47	2007		6.313	C	777				3042					12				F					24					0
37K	2	3	1	998	998	24	3	116	1	0	1	-15	-18	24	415	55	36	2008	4	65.395	K	777	3	2	4	2467	3	33	146	136	1	12	2	9	F	F	42	43	40	20	20-29	0	7	0	0	0	1	0	1
44E	73	3	1	270	50	14	2	124	1	0	4	-7	-11	13	147	20	22	2006	3	447.192	E		1	N/A	1	2991			148	144	1		1		F		2		30	25	20-29	0	1	0	0	0	0	0	1
30E	81	3	2	120	240	25	4	141	3	0	1	-10	-28	30	505	49	40	2001	5	110.949	E		1	N/A	1	2998		158	153	158	1		2		F		1		20	18	10-19	0	1	0	0	0	0	0	1
30E	81	5	2	120	240	25	4	141	3	0	1	-10	-28	30	505	49	40	2001	5	110.949	E		1	N/A	1	2998		158	153	158	1		2		F		1		20	18	10-19	0	1	0	0	0	0	0	1
7	76	3	2	0	270	16	4	143	1	0	2	18	-32	37	237	35	47	2007	3	355.329	H	40	1	1	1	3042		148	155	148	11		1		F		1		330	15	10-19	0	7	0	0	0	1	0	1
121F	6	3	2	160	20		4	121	11	7	0					20	16	2002	3	64.41	F		1	N/A	1	2676			146		11				F		1		340	39	30-39	0	2	0	0	0	0	0	1
11E	75	3	1	10	150	27	4	141	1	0	1	-13	-23	26	699	48	38	2004	3	129.165	E	16	1	N/A	1	3085		152	148	152	1		2		F		2		30	19	10-19	0	1	0	0	0	0	0	1
102E	11	3	1	998	998		4	119	11	7	0					12	37	2008	4	140.308	E	777	2	2	1	2623		28	147	145	11		2		F		42		340	18	10-19	0	7	0	0	0	1	0	1
102E	11	4	1	998	998		4	119	11	7	0					12	37	2008	4	140.308	E	777	2	2	1	2623		28	147	145	11		2		F		42		340	18	10-19	0	7	0	0	0	1	0	1
89E	3	3	1	250	250	9	14	198	3	0	1	0	-10	10	66	12	401	2004	3	26.439	E	777	1	1	1			130	155	165	12				F		2		0			0	7	0	0	0	1	0	2
62F	74	3	2	180	180	11	4	106	1	0	4	0	-17	17	63	24	1	2000	3	33.808	F			N/A	1	2425	2	10	143	148	12		8		F	F	1	57	0			0		0	0	0	0	0	1
193F	74	4	1	160	290		14	167	11	7	0					37	403	2008	4	150.818	F		1	N/A	1		2		158	150	1	3	1	1	F	R	2	2	40	16	10-19	0	2	0	0	0	1	0	1
99F	8	3	2	85	275	13	14	197	1	0	4	2	-10	10	139	35	402	2008	3	388.397	F		1	N/A	1			47	156	166	12		4		F		1		350	26	20-29	0	0	0	0	0	1	0	2
65H	4	3	2	280	280	12	3	110	3	0	1	0	-12	12	73	49	33	2001	3	1349.13	H		0	N/A	2	2425	1	109	148	144	12	6	1	1	F	B	1	3	0	19	10-19	0	0	0	0	0	0	0	1
66H	82	3	1	180	190		20	192	11	7	0					37	441	2001	4	293.646	H	777	0	0	1				168	160	12				F		2		10	17	10-19	0	7	0	0	0	0	0	4
66H	82	4	1	180	190		20	192	11	7	0					37	441	2001	4	293.646	H	777	0	0	1				168	160	12				F		2		10	17	10-19	0	7	0	0	0	0	0	4
193F	74	3	1	160	290		14	167	11	7	0					37	403	2008	4	150.818	F		1	N/A	1		2		158	150	1	3	1	1	F	R	2	2	40	16	10-19	0	2	0	0	0	1	0	1
111H	8	3	2	300	35	11	4	142	3	0	1	-2	-11	11	80	64	33	2001	3	668.746	H	32	0	N/A	1	3102		144	151	144	12		1		F		1		10	19	10-19	0	0	0	0	0	0	0	1
231H	48	3	2	180	270	24	14	161	1	0	1	-11	-18	21	627	41	402	2001	3	702.096	H	48	1	1	1			152	154	158	1		2		F		1		30	20	20-29	0	0	0	0	0	0	0	1
1G	74	5	2	90	250	13	4	118	1	0	1	0	-14	14	103	49	32	2006	5	37.973	G		0	N/A	1	2530		95	147	152	12		1		F		1		0	20	20-29	0	1	0	0	0	0	0	1
214G	75	3	1	270	50	16	4	116	1	0	1	-9	-25	27	155	55	36	2012	4	436.355	G	56	1	1	1	0		71	148	147	1		1		F		2		20	18	10-19	0	7	0	0	0	1	0	1
57F	13	4	3	0	80	6	31	301	3	0	4	-3	-4	5	77	20	481	2005	4	71.442	F	777	0	0	1		2		171	182	1				F	R	1	2	30	22	20-29	0	7	0	0	0	0	0	1
28G	79	3	1	998	998	11	6	151	9	0	0					32	43	2007	3	185.417	G		1	N/A	2	3263	1	113	151	144	12	12	1		F	U	57	63	0	16	10-19	0	1	0	0	0	1	0	1
114D	9	3	2	60	90	12	15	239	3	0	4	-2	-11	11	155	49	422	2004	4	203.891	D		1	N/A	1		2	18	168	172	12	12	8	9	F	F	1	46	10			0	1	0	0	0	1	0	1
143H	12	4	2	85	180	28	2	119	4	7	0					20	16	2003	4	298.27	H		0	0	1	2617	2	77	145	136	12	3	2	1	F	R	1	78	350	17	10-19	0	7	0	0	0	0	0	1
204F	43	2	1	90	230	19	4	150	3	0	4	0	-18	18	226	37	32	2007	3	322.422	F	64	1	1	1	3371			154	152	12				F		2		0	17	10-19	0	3	0	0	0	1	0	1
22G	48	4	2	40	270	10	15	245	1	0	4	0	-8	8	143	49	422	2002	4	589.678	G	16	0	0	1			28	168	176	12		4		F		1		0	19	10-19	0	3	0	0	0	0	0	2
331H	43	3	1	180	180	11	4	116	3	0	1	0	-12	12	64	12	37	2002	3	960.457	H	64	0	N/A	1	2604		80	147	124	12		1		F		2		0	18	10-19	0	0	0	0	0	0	0	1
101K	79	3	2	270	180		14	171	11	7	0					20	401	2001	3	8.103	K		0	N/A	1				142	147	11		1		F		1		340	45	40-49	0	0	0	0	0	0	0	1
189G	74	3	1	230	180	21	4	161	1	0	1	3	-16	16	322	7	26	2008	3	432.31	G		0	N/A	1	3355	2	74	157	157	12	9	1	1	F	L	2	2	350	17	10-19	0	3	0	0	0	0	0	1
114D	78	3	2	270	90	14	4	149	3	0	4	0	-19	19	165	34	34	2006	5	55.496	D	32	0	0	1	3285		45	151	170	12		1		F		1		0	16	10-19	0	7	0	0	0	1	0	1
114D	78	5	2	270	90	14	4	149	3	0	4	0	-19	19	165	34	34	2006	5	55.496	D	32	0	0	1	3285		45	151	170	12		1		F		1		0	16	10-19	0	7	0	0	0	1	0	1
61G	3	2	1	998	998	46	4	138	1	0	1	8	-45	46	1401	35	47	2005	3	196.32	G		0	N/A	1	2915	2	132	155	150	12	7	3	1	F	B	54	54	350			0	1	0	0	0	0	0	1
259G	48	3	1	270	270	6	4	181	3	0	4	0	-8	8	26	42	48	2010	4	982.796	G	32	0	0	1	3891		110	159	172	12				F		2		0			0	3	0	0	0	1	0	1
259G	48	4	1	270	270	6	4	181	3	0	4	0	-8	8	26	42	48	2010	4	982.796	G	32	0	0	1	3891		110	159	172	12				F		2		0			0	3	0	0	0	1	0	1
148	5	3	1				4	159	11							32	42	2013		295.459	E	32				3605					12				F					22					0
29E	49	3	2	40	270	27	20	212	1	0	4	10	-28	29	688	37	441	2011	4	154.384	E	777	1	1	1			70	173	185	11		2		F		1		340	17	10-19	0	2	0	0	0	1	0	1
53D	79	3	1	90	90		4	173	11	7	0					42	51	2006	3	11.483	D	777	1	1	1	4000	2		159		12	1	2	2	F	R	2	63	0	17	10-19	0	0	0	0	0		0
29E	49	4	2	40	270	27	20	212	1	0	4	10	-28	29	688	37	441	2011	4	154.384	E	777	1	1	1			70	173	185	11		2		F		1		340	17	10-19	0	3	0	0	0	1	0	1
7E	78	4	1	90	85		5	119	8	7	0					12	37	2007	4	423.998	E		1	N/A	1	2610		133	149	150	12		2		F		2		350	15	10-19	0	1	0	0	0	0	0	1
19H	13	3	1	998	998	8	31	215	1	0	1	5	-6	8	140	20	481	2001	3	848.674	H		1	N/A	1			93	167	176	11		1		F		54		320	14	10-19	0	1	0	0	0	0	0	1
213E	8	3	1	230	220	8	14	198	3	0	4	0	-8	8	65	49	401	2007	4	102.143	E	56	1	1	1		3	16	158	180	12				F	R	2	3	0	17	10-19	0	2	0	0	0	1	0
243K	74	3	1	50	180	13	15	210	3	0	4	-3	-19	19	226	37	421	2007	4	7.975	K		1	N/A	1			56	170	180	12		1		F		2		10	66	60-69	0	1	0	0	0	1	0	1
69C	4	3	1	200	350	12	14	225	1	0	1	-4	-12	13	231	20	403	2006	6	11.723	C		1	N/A	1			79	158	160	1		1		F		2		20	48	40-49	0	0	0	0	0	0	0	1
136E	43	3	1	260	270	18	4	119	3	0	4	0	-17	17	174	12	37	2009	3	106.118	E	113	1	N/A	1	2623			147		12				F		2		0	19	10-19	0	0	0	0	0	1	0	1
23H	49	3	2	35	270	23	15	229	1	0	1	10	-17	19	688	23	421	2001	3	282.576	H		1	N/A	1			92	166	170	11		2		F		1		330	18	10-19	0	0	0	0	0	0	0	1
229E	11	6	1	270	275	15	4	125	3	0	1	-3	-17	17	185	35	43	2006	6	104.264	E		1	N/A	1	2509		56	147	138	12		3		F		2		10	17	10-19	0	1	0	0	0	0	0	1
213E	8	4	1	230	220	8	14	198	3	0	4	0	-8	8	65	49	401	2007	4	102.143	E	56	1	1	1		3	16	158	180	12				F	R	2	3	0	17	10-19	0	2	0	0	0	1	0
37H	3	3	1	140	50	31	4	150	3	0	4	12	-32	34	774	49	40	2009	3	818.986	H	777	1	1	1	3263		144	158	144	11		2		F		2		340	18	10-19	0	7	0	0	0	1	0	1
53E	43	3	2	310	280	12	14	213	3	0	4	3	-15	15	141	3	402	2008	3	143.813	E	89	1	1	2			39	166	156	12		3		F		1		350	13	10-19	0	0	0	0	0	0	0	1
157J	79	3	1	50	280	32	14	188	3	0	4	5	-28	28	880	49	401	2007	3	9.168	J		1	1	1		2		158	180	12	12			F	F	2	57	350	16	10-19	0	0	0	0	0	0	0	1
77	73	3	1				4	152	3			0	-22	22	271	7	29	2013		437.597	E	777				3186					12				F					22					0
105K	79	4	1	998	998		2	152	11	7	0					12	3	2004	4	1.216	K	50	3	N/A	2	3254	3	42	153	160	12	12	2	2	F	R	54	54	10	21	20-29	0	0	0	0	0	0	0	1
119K	79	4	1	998	998		4	156	11	7	0					35	39	2004	4	1.507	K	80	2	2	2	3310	3		155		12	12			F	F	58	58	0	28	20-29	0	0	0	0	0	1	0	1
117F	13	4	2	998	998	22	2	119	1	0	1	0	-22	22	324	20	16	2001	5	136.93	F	777	2	2	2	2617	1	70	145	141	12	11	1	2	F	L	42	1	0	16	10-19	0	2	0	0	0	0	0	1
113C	11	3	1	998	998	53	4	151	1	0	1	9	-52	53	1889	12	17	2006	3	41.629	C		3	N/A	1	3307		72	158	148	12		3		F		42		350	14	10-19	0	0	0	0	0	0	0	1
128F	72	3	1	998	998	28	4	124	1	0	1	0	-28	28	459	20	22	2009	5	96.378	F	777	1	1	1	3216		122	149	140	12		2		F		54		0	16	10-19	0	3	0	0	0	1	0	1
60	11	3	1	90	0	17	4	154	1	0	1	8	-21	22	234	37	32	2004	3	55.241	K	777	9	99	1	3384		138	157	138	11		1		F		2		340	17	10-19	0	3	0	0	0	1	0	1
41F	75	3	1	90	90	13	4	139	1	0	4	0	-13	13	109	20	37	2003	5	246.786	F	48	0	0	1	3106		143	150	148	12		1		F		2		0	16	10-19	0	7	0	0	0	0	0	1
228G	12	3	1	998	998	12	4	157	9	0	0					55	33	2009	4	358.084	G		0	0	1	3292		85	155	150	12		1		F		76		0	57	50-59	0	7	0	0	0	1	0	1
70E	9	3	2	998	998	21	4	144	9	0	0					22	18	2002	3	101.312	E		0	N/A	2	3168	3	150	150	156	12	6	1	3	F	B	46	46	10	20	20-29	0	1	0	0	0	0	0	1
65E	75	4	1	998	998	12	2	117	1	0	4	-2	-12	12	78	12	37	2008	4	243.957	E	48	1	1	1	2588	2	30	148	142	12	12	6	1	F	R	58	58	10	16	10-19	0	2	0	0	0	1	0	1
41F	75	5	1	90	90	13	4	139	1	0	4	0	-13	13	109	20	37	2003	5	246.786	F	48	0	0	1	3106		143	150	148	12		1		F		2		0	16	10-19	0	7	0	0	0	0	0	1
23G	5	3	1	245	130		14	207	11	6	0					2	404	2005	4	295.831	G	48	0	0	1				157		12		3		F		2		350	18	10-19	0	0	0	0	0	0	0	5
23G	5	4	1	245	130		14	207	11	6	0					2	404	2005	4	295.831	G	48	0	0	1				157		12		3		F		2		350	18	10-19	0	0	0	0	0	0	0
55G	49	3	1	290	290	11	5	133	3	0	4	0	-11	11	70	49	46	2009	3	257.06	G	777	0	0	1	2932		114	149	140	12		1		F		2		0	15	10-19	0	3	0	0	0	1	0	1
198F	43	4	2	180	270	25	4	144	1	0	1	-3	-15	15	448	49	40	2002	5	327.778	F	80	1	1	1	3086		112	156	154	12		2		F		1		10	16	10-19	0	0	0	0	0	0	0	1
198F	43	3	2	180	270	25	4	144	1	0	1	-3	-15	15	448	49	40	2002	5	327.778	F	80	1	1	1	3086		112	156	154	12		2		F		1		10	16	10-19	0	0	0	0	0	0	0	1
104H	8	3	1	280	280	23	4	163	1	0	4	0	-20	20	370	20	2	2006	3	1642.03	H	40	0	0	1	3477		122	157	150	12		2		F		2		0	74	70-79	0	0	0	0	0	1	0	1
95D	2	3	1	155	265	29	4	152	1	0	1	-14	-23	27	848	48	38	2007	5	124.125	D	777	1	1	1	3192		120	147	144	1		2		F		2		30	27	20-29	0	7	0	0	0	0	0	2
173H	43	2	1	90	80	16	4	126	1	0	1	-3	-18	18	136	51	34	2004	3	964.859	H	72	0	0	1	2990		46	147	152	12		1		F		2		10	13	10-19	0	3	0	0	0	0	0	1
230D	45	3	2	150	270		31		11	7	0					12	481	2010	4	70.481	D				1						12		1		F		1		10	16	10-19	0	3	0	0	0	0	0	1
3G	12	3	1	90	170	17	4	126	1	0	1	-8	-21	22	223	20	22	2010	4	270.765	G		0	0	1	3216		96	149	144	1		1		F		2		20	20	20-29	0	3	0	0	0	1	0	1
22G	48	3	2	40	270	10	15	245	1	0	4	0	-8	8	143	49	422	2002	4	589.678	G	16	0	0	1			28	168	176	12		4		F		1		0	18	10-19	0	3	0	0	0	0	0	4
50G	45	4	1	10	10	23	4	114	3	0	4	0	-27	27	307	49	32	2007	4	534.008	G		0	N/A	1	2530		154	146	154	12		2		F		2		0	18	10-19	0	0	0	0	0	0	0	1
50G	45	3	1	10	10	23	4	114	3	0	4	0	-27	27	307	49	32	2007	4	534.008	G		0	N/A	1	2530		154	146	154	12		2		F		2		0	18	10-19	0	0	0	0	0	0	0	1
104	81	4	1				20	209	1			0	-19	19	312	7	442	2013		121.704	E										12				F					48					0
122	48	3	1	998	998	999	2	167	11	7	0	999				58	37	2009	3	252.535	C	129	1	1	1	4095	2	999	155	144	12	12	9	3	F	F	48	54	10	20	20-29	0	2	0	0	0	0	0	1
117F	13	5	2	998	998	22	2	119	1	0	1	0	-22	22	324	20	16	2001	5	136.93	F	777	2	2	2	2617	1	70	145	141	12	11	1	2	F	L	42	1	0	16	10-19	0	0	0	0	0	0	0	1
40	76	3	1				14	218	1			4	-11	12	137	12	401	2006		150.758	F	72									11				F					19					0
206F	43	3	2	80	270	54	4	159	1	0	1	10	-56	57	2141	54	35	2003	3	596.569	F	72	2	N/A	1	3508		102	154	150	12		3		F		1		350	56	50-59	0	2	0	0	0	0	0	1
12E	3	3	2	310	80		4	114	11		0					49	32	2007	3	23.679	E		1	N/A	1	2530			146	146	12				F		1		10	19	10-19	0	1	0	0	0	0	0	1
131E	45	3	2	80	200	26	14	182	3	0	1	-19	-22	29	923	2	405	2006	3	473.45	E		1	1	1			89	153	160	1		2		F		1		40	17	10-19	0	3	0	0	0	1	0	1
191B	11	3	1	75	75		20	192	4	8	0					37	441	2001	3	38.51	B		5	N/A	1			35	168	150	12		9		F		2		0	14	10-19	0	0	0	0	0	0	0	4
79F	2	3	1	310	160	10	20	195	1	0	4	2	-9	9	123	6	441	2005	4	433.757	F	777	2	1	1			11	162	144	12		6		F		2		350	15	10-19	0	7	0	0	0	0	0	1
100F	9	4	2	0	180	23	4	157	1	0	1	0	-27	27	443	55	33	2007	4	432.073	F		2	2	1	3253		26	155	150	12		1		F		1		0	21	20-29	0	0	0	0	0	1	0	1
98	3	3	1	310	220	13	14	209	3	0	4	3	-16	16	156	20	403	2004	5	214.537	F	777	2	2	1		2	35	158	156	12	9	1	3	F	L	2	2	350	32	30-39	0	7	0	0	0	0	0	1
235C	48	3	1	180	185	17	4	178	3	0	4	0	-15	15	237	7	24	2006	3	167.49	C	80	2	N/A	1	4088		59	160	158	12		2		F		2		0	19	10-19	0	0	0	0	0	0	0	1
87C	73	3	1	998	998	40	4	137	1	0	1	0	-40	40	974	52	46	2009	3	44.819	C	777	4	4	1	3043		89	153	146	12		2		F		44		0	18	10-19	0	2	0	0	0	1	0	1
169G	73	3	1	998	998	32	30	188	1	0	1	0	-32	32	871	49	472	2008	4	453.007	G		0	N/A	1			134	161	164	12		2		F		54		0	30	30-39	0	1	0	0	0	0	0	1
148G	74	3	1	90	90	10	3	136	3	0	4	0	-9	9	67	30	36	2008	4	101.859	G		0	N/A	1	2975		143	155	143	12		1		F		2		0	21	20-29	0	1	0	0	0	1	0	1
169G	73	4	1	998	998	32	30	188	1	0	1	0	-32	32	871	49	472	2008	4	453.007	G		0	N/A	1			134	161	164	12		2		F		54		0	30	30-39	0	1	0	0	0	0	0	1
71F	78	3	1	270	60		30	173	11	7	0					49	472	2005	3	343.657	F	21	0	0	1				164	168	12				F		2		10	36	30-39	0	0	0	0	0	0	0	1
123D	48	3	1	270	50	11	15	237	3	0	4	-3	-9	10	146	23	421	2003	4	159.696	D	24	1	1	1				168	180	1				F		2		20	15	10-19	0	0	0	0	0	0	0	1
116F	43	3	2	180	90	10	6	151	1	0	1	3	-8	9	81	30	46	2003	4	335.099	F	48	2	2	1	3413	2	135	151	135	11		1		F	F	1	1	340	29	20-29	0	3	0	0	0	1	0	1
230D	45	4	2	150	270		31		11	7	0					12	481	2010	4	70.481	D				1						12		1		F		1		10	15	10-19	0	3	0	0	0	0	0	1
4	78	3	1				14	128	10							49	404	2005		152.753	F	0				2679					12				F					17					0
105K	79	3	1	998	998		2	152	11	7	0					12	3	2004	4	1.216	K	50	3	N/A	2	3254	3	42	153	160	12	12	2	2	F	R	54	54	10	20	20-29	0	0	0	0	0	0	0	1
264E	41	4	4	998	998	15	31	217	1	0	4	3	-15	15	225	35	481	2004	4	36.629	E	105	1	N/A	5		4	42	172	180	12	12	9	9	F	F	54	3	350	21	20-29	0	0	0	0	0	0	0	1
262E	13	4	1	998	998	13	20	204	1	0	1	0	-13	13	148	7	442	2009	4	88.469	E	777	2	2	1			152	165	152	12		1		F		44		0	16	10-19	0	3	0	0	0	1	0	1
59E	41	3	2	310	180		4	149	11	7	0					34	34	2006	3	96.486	E	56	1	N/A	1	3285			151	148	11				F		1		340	15	10-19	0	1	0	0	0	1	0	1
98K	49	4	1	998	998		4	134	11	8	0					30	40	2003	4	9.908	K		3	N/A	1	2859	2	186	151	104	11	3	7	3	F	R	46	46	340	15	10-19	0	2	0	0	0	1	0	1
137G	48	5	1	0	280	15	14	192	1	0	1	7	-18	19	208	63	402	2004	5	2563.86	G	56	1	1	1		2	95	158	162	11	9	1	2	F	L	2	2	340	15	10-19	0	0	0	0	0	1	0	1
140B	73	4	1	90	180	33	15	262	1	0	3	-17	-47	50	1465	19	421	2007	4	101.366	B	777	1	1	1			172	172	172	1		2		F		2		20	27	20-29	0	7	0	0	0	1	0	1
140B	73	3	1	90	180	33	15	262	1	0	3	-17	-47	50	1465	19	421	2007	4	101.366	B	777	1	1	1			172	172	172	1		2		F		2		20	27	20-29	0	7	0	0	0	1	0	1
154E	81	3	1	998	998	18	20	207	1	0	4	0	-18	18	314	49	442	2013	3	119.841	E		1	1	1			47	172	174	12		1		F		52		0	25	20-29	0	3	0	0	0	1	0	2
79F	2	4	1	310	160	10	20	195	1	0	4	2	-9	9	123	6	441	2005	4	433.757	F	777	2	1	1			11	162	144	12		6		F		2		350	14	10-19	0	7	0	0	0	0	0	1
259F	13	4	1	90	0	15	15	214	3	0	4	8	-21	22	234	7	422	2003	4	150.506	F		1	N/A	1			86	157	160	11		1		F		2		340	54	50-59	0	1	0	0	0	0	0	4
75E	9	3	1	90	150	23	4	184	1	0	1	-4	-22	22	460	18	22	2010	4	341.867	E	777	1	1	1	4065		137	157	144	12		1		F		2		10	19	10-19	0	7	0	0	0	1	0	1
164G	82	3	2	270	350		4	116	11	7	0					12	37	2002	3	109.706	G	777	1	1	1	2604		50	149	138	1		1		F		1		30	20	20-29	0	0	0	0	0	0	0	1
92G	43	3	2	40	270	32	14	121	1	0	1	8	-22	23	720	49	404	2007	4	980.336	G	56	0	N/A	1	2679		112	153	150	11		2		F		1		340	20	20-29	0	2	0	0	0	0	0	5
206H	8	3	1	998	998	15	4	109	1	0	4	3	-15	15	122	63	33	2005	3	1407.28	H	89	1	1	1	2403	2	45	145	152	12	8	1	2	F	L	54	54	350	18	10-19	0	0	0	0	0	0	0	1
273C	11	3	2	170	295	19	4	141	1	0	1	-5	-13	14	361	12	23	2007	3	41.629	C		1	N/A	1	3101		76	155	152	1		2		F		1		20	75	70-79	0	1	0	0	0	1	0	1
10H	76	4	1	998	998	17	16	266	1	0	1	8	-15	17	698	20	431	2001	6	313.699	H	89	1	N/A	1			62	167	176	11		1		F		44		330	35	30-39	0	0	0	0	0	0	0	1
7	48	4	1	180	270	17	20	203	1	0	1	-6	-11	13	343	37	441	2007	5	264.566	D	64	1	1	1		2	72	169	178	1	12	1	1	F	R	2	2	30	17	10-19	0	0	0	0	0	1	0	2
128F	72	5	1	998	998	28	4	124	1	0	1	0	-28	28	459	20	22	2009	5	96.378	F	777	1	1	1	3216		122	149	140	12		2		F		54		0	13	10-19	0	3	0	0	0	1	0	1
109E	79	3	2	90	80		2	117	11	6	0					12	37	2008	4	168.647	E	64	0	0	1	2588	2		148		12	12	1	1	F	F	1	58	0	19	10-19	0	0	0	0	0	0	0
15	82	3	2	100	330	13	4	116	1	0	3	5	-15	16	124	49	32	2004	3	34.669	E	777	1	1	1	2502		93	147	148	11		1		F		1		340	16	10-19	0	3	0	0	0	0	0	1
98K	49	3	1	998	998		4	134	11	8	0					30	40	2003	4	9.908	K		3	N/A	1	2859	2	186	151	104	11	3	7	3	F	R	46	46	340	13	10-19	0	2	0	0	0	1	0	1
109	43	3	1				4	154	1			10	-17	20	654	52	34	2010		808.989	F	24				3395					11				F					15					0
136C	49	3	2	120	0	23	14	156	3	0	4	4	-25	25	376	12	402	2003	3	11.005	C	777	1	1	1				154	154	12		2		F		1		350	32	30-39	0	0	0	0	0	0	0
59	79	3	1	998	998	20	15	254	1	0	1	0	-20	20	432	23	421	2006	3	116.533	H	777	1	1	2		1	25	166	160	12	12	2	3	F	F	51	63	0	18	10-19	0	3	0	0	0	0	0	1
214G	75	4	1	270	50	16	4	116	1	0	1	-9	-25	27	155	55	36	2012	4	436.355	G	56	1	1	1	0		71	148	147	1		1		F		2		20	13	10-19	0	7	0	0	0	1	0	1
20C	4	3	2	90	95	6	4	130	3	0	4	-2	-12	12	25	41	51	2010	3	19.728	C		1	1	1	2868			153		12				F		1		10	32	30-39	0	0	0	0	0	0	0
130J	76	3	2	230	80		31	245	4	7	0					20	481	2005	3	120.798	J	80	1	N/A	1			27	171	180	12		9		F		1		350	14	10-19	0	1	0	0	0	0	0	1
146	79	3	1	998	998	12	15	247	9	6	0	999				12	422	2006	3	358.314	H	777	0	0	3		4	130	170	160	12	3	1	1	F	R	59	43	0	21	20-29	0	3	0	0	0	1	0	4
119K	79	3	1	998	998		4	156	11	7	0					35	39	2004	4	1.507	K	80	2	2	2	3310	3		155		12	12			F	F	58	58	0	24	20-29	0	0	0	0	0	1	0	1
56	2	3	1	998	998	98	4	114	11	7	0	999				55	36	2009	3	47.034	C	777	4	4	1	2365		23	146	146	12		6		F		52		10	31	30-39	0	7	0	0	0	1	0	1
5C	11	3	1	998	998	38	4	131	1	0	1	-7	-37	38	960	55	35	2009	4	40.788	C	777	2	2	1	2723		32	153	140	12		2		F		42		10	59	50-59	0	7	0	0	0	1	0	1
75E	9	4	1	90	150	23	4	184	1	0	1	-4	-22	22	460	18	22	2010	4	341.867	E	777	1	1	1	4065		137	157	144	12		1		F		2		10	16	10-19	0	3	0	0	0	1	0	1
148G	74	4	1	90	90	10	3	136	3	0	4	0	-9	9	67	30	36	2008	4	101.859	G		0	N/A	1	2975		143	155	143	12		1		F		2		0	17	10-19	0	1	0	0	0	1	0	1
2G	9	3	1	180	180	11	4	150	4	0	0					22	22	2008	3	393.08	G		1	N/A	1	3305		74	154	153	12		1		F		2		0	20	20-29	0	0	0	0	0	0	0	1
156G	49	3	2	240	290	13	4	126	3	0	4	-3	-15	15	104	49	32	2009	3	1594.94	G	777	0	0	1	2723	2	48	150	156	12	12	1	1	F	L	1	48	10	25	20-29	0	0	0	0	0	1	0	1
95D	2	5	1	155	265	29	4	152	1	0	1	-14	-23	27	848	48	38	2007	5	124.125	D	777	1	1	1	3192		120	147	144	1		2		F		2		30	22	20-29	0	7	0	0	0	0	0	2
3F	73	3	2	0	0	16	14	202	3	0	4	0	-17	17	218	12	401	2005	3	695.249	F	777	1	1	2		1	126	155	168	12	6	1	1	F	B	1	3	0	48	40-49	0	2	0	0	0	0	0	2
37K	78	3	1	0	10	23	31	236	1	0	1	0	-35	35	552	20	481	2004	3	63.91	K	89	1	N/A	1			137	167	176	12		2		F		2		0	75	70-79	0	0	0	0	0	0	0	1
7	48	3	1	180	270	17	20	203	1	0	1	-6	-11	13	343	37	441	2007	5	264.566	D	64	1	1	1		2	72	169	178	1	12	1	1	F	R	2	2	30	14	10-19	0	0	0	0	0	1	0	4
53K	41	4	2	245	90	13	5	125	3	0	3	2	-12	12	92	12	37	2004	4	19.055	K	48	3	N/A	1	2586		60	149	155	12		1		F		1		350	69	60-69	0	3	0	0	0	0	0	1
105H	3	4	2	200	200		5	140	11		0					6	52	2006	4	277.486	H	777	0	0	1				148		12				F		1		0	18	10-19	0	7	0	0	0	0	0	1
243K	74	4	1	50	180	13	15	210	3	0	4	-3	-19	19	226	37	421	2007	4	7.975	K		1	N/A	1			56	170	180	12		1		F		2		10	59	50-59	0	1	0	0	0	1	0	1
223E	41	3	2	165	15	26	4	152	1	0	4	10	-18	21	912	52	34	2009	3	32.888	E	48	1	1	1	3395		70	155	164	11		2		F		1		330	24	20-29	0	7	0	0	0	1	0	1
116	82	3	2	120	0	31	4	133	1	0	4	12	-32	35	732	49	46	2008	4	7.731	D	777	5	5	1	2932	2	100	149	130	11	9	3	2	F	L	1	1	340	35	30-39	0	2	0	0	0	1	0	1
98F	49	3	1	90	90	14	4	120	3	0	4	0	-18	18	113	7	20	2004	3	326.308	F	777	1	1	1	2584		146	147	146	12		1		F		2		0	16	10-19	0	3	0	0	0	0	0	1
146H	49	3	1	90	90	12	6	143	3	0	1	0	-14	14	92	6	52	2002	3	713.072	H		2	N/A	1			134	150	134	12		1		F		2		0	14	10-19	0	0	0	0	0	0	0	1
169E	11	4	2	340	110	22	4	126	3	0	1	-6	-18	19	318	20	22	2008	4	76.532	E	777	1	1	1	3216		66	149	130	1		2		F		1		20	23	20-29	0	0	0	0	0	1	0	1
78F	3	4	1	265	305	11	4	181	3	0	4	2	-11	11	105	59	32	2006	4	179.134	F	777	1	1	1	3990	2	37	157	158	12	12	3	1	F	L	2	68	350	19	10-19	0	7	0	0	0	1	0	1
114H	12	3	2	100	0	25	4	157	3	0	4	7	-19	20	463	20	2	2004	3	480.455	H				1	3389		89	157	150	11		2		F		1		340	14	10-19	0	3	0	0	0	0	0	1
45H	12	3	1	998	998		14	205	11	6	0					20	403	2005	3	972.886	H		1	1	1		2	37	160	170	12	6		1	F	R	54	54	10	47	40-49	0	7	0	0	0	1	0	1
16F	12	3	3	998	998	21	4	114	1	0	1	-4	-21	21	245	7	20	2002	3	148.554	F		1	1	3	2604	2	129	147	147	12	8	1	2	F	L	54	2	10	20	20-29	0	0	0	0	0	0	0	1
216F	43	3	2	255	265	12	4	147	1	0	4	-3	-15	15	96	30	40	2007	3	335.589	F	40	1	1	1	3290		44	151	136	12		1		F		1		10	58	50-59	0	2	0	0	0	1	0	1
64H	9	3	1	998	998		4	150	9	7	0					49	40	2007	3	2608.67	H		0	0	1	3108		109	155	156	12		1		F		49		10	32	30-39	0	0	0	0	0	1	0	1
141	5	3	1				4	120	1			11	-29	31	462	37	31	2009		14.104	K					2747					11				F					85					0
223H	11	3	1	998	998	22	4	158	1	0	1	8	-21	22	427	22	20	2005	3	1456.64	H	777	1	1	2	3477	3	154	157	154	11	9	1	2	F	L	44	44	340	20	20-29	0	2	0	0	0	0	0	1
122F	41	3	2	90	180	14	14	209	1	0	4	-2	-11	11	168	20	403	2004	3	280.334	F	40	1	1	1			30	158	175	1		1		F		1		20	16	10-19	0	7	0	0	0	0	0	1
105E	78	3	1	270	50	38	4	133	3	0	4	-17	-29	34	1474	49	32	2009	3	152.727	E	8	1	N/A	1	2723	2		151	148	1	12			F	F	2	3	30	20	20-29	0	2	0	0	0	1	0	1
108	11	3	1	998	998	40	4	135	1	0	4	0	-40	40	1221	63	32	2008	6	53.528	K	777	3	3	3	2919	1	18	149	136	12	2	3	2	F	R	42	42	0	13	10-19	0	0	0	0	0	1	0	1
1H	76	3	1	998	998	10	21	282	9	0	0					23	461	2003	7	104.566	H	105	0	N/A	1			118	173	184	12		1		F		76		0	32	30-39	0	0	0	0	0	0	0	1
																				67657.4
[truncated: 78 more columns]
