# Supplementary material for: Injury severity data for front and second row passengers in frontal crashes
Source: Data Brief. 2016 Mar 17;7:839–43. doi: 10.1016/j.dib.2016.03.046 (PMC4816857; doi:10.1016/j.dib.2016.03.046)
Supplement: Supplementary file 3 — Supplementary material [file mmc3.xlsx]

## Sheet: restrained second row > = 13
PSU	CASEID	VEHNO	OCCNO	YEAR	ACCSEQDV	ACCTYPE	ANGOTHER	ANGTHIS	BAREQSP	BODYTYPE	CARGOWGT	CURBWGT	DVEST	DVBASIS	DVCONFID	DVLAT	DVLONG	DVTOTAL	ENERGY	IMPACTSP	MAKE	MODEL	MODELYR	OCUPANTS	RATWGT	PROFILE	STRATIF	TRAVELSP	VAIS	VAIS08	VEHWGT	ACCSEQ1	ACCSEQ2	ORIGAVTW	DIRDAMW	UNDENDW	DOF1	DOF2	EXTENT1	EXTENT2	GAD1	GAD2	OBJCONT1	OBJCONT2	PDOF1	PDOF2	AGE	BAGAVAIL	BAGAVRPT
2	47K	1	3	2008	1	83	240	355	26	31	4	274	0	1	1	-14	-23	27	1193	998	7	481	2001	3	28.596	4	K		1	N/A		1		173	179	188	1		2		F		2		30		16	0	1
4	65H	2	3	2008	2	21	280	280	12	3	0	110	0	3	1	0	-12	12	73	998	49	33	2001	3	1349.13	4	H		0	N/A	2425	2	1	148	109	144	12	6	1	1	F	B	1	3	0	180	19	0	0
4	69C	1	3	2008	1	68	200	350	12	14	0	225	0	1	1	-4	-12	13	231	998	20	403	2006	6	11.723	1	C		1	N/A		1		158	79	160	1		1		F		2		20		48	0	0
4	75D	1	3	2008	1	69	315	190	25	4	0	141	0	3	1	10	-28	30	508	998	49	40	2004	4	60.28	1	D		1	N/A	3086	1		155	118	150	11		2		F		2		340		70	0	3
4	75D	1	4	2008	1	69	315	190	25	4	0	141	0	3	1	10	-28	30	508	998	49	40	2004	4	60.28	1	D		1	N/A	3086	1		155	118	150	11		2		F		2		340		45	0	3
6	121F	2	3	2008	1	69	160	20		4	0	121	7	11	0						20	16	2002	3	64.41	1	F		1	N/A	2676	1		146			11				F		1		340		39	0	2
8	17G	1	2	2008	1	20	50	50		6	7	180		4	0						12	22	2005	3	370.126	4	G		0	N/A		1		165			12				F		2		0		40	0	0
8	85K	1	2	2008	3	1	998	998		20	0	176	7	7	0						20	442	2002	2	88.787	4	K		1	N/A		3	2	159		155	12	12	8	3	F	F	42	42	0	0	33	0	0
8	104F	3	3	2008	2	98	60	310	22	6	0	160	0	1	3	3	-19	19	358	998	12	17	2002	3	439.912	2	F		1	N/A	3502	2		157	52	152	12		2		F		2		350		91	0	0
8	213G	1	3	2008	1	86	140	40	26	4	0	136	0	3	4	19	-33	38	710	998	20	22	2005	4	336.09	4	G	15	0	N/A	3216	1		148	114	140	11		2		F		2		330		24	0	0
8	213G	1	4	2008	1	86	140	40	26	4	0	136	0	3	4	19	-33	38	710	998	20	22	2005	4	336.09	4	G	15	0	N/A	3216	1		148	114	140	11		2		F		2		330		24	0	0
9	2G	1	3	2008	1	20	180	180	11	4	0	150	0	4	0						22	22	2008	3	393.08	1	G		1	N/A	3305	1		154	74	153	12		1		F		2		0		20	0	0
9	70E	2	3	2008	2	45	998	998	21	4	0	144	0	9	0						22	18	2002	3	101.312	1	E		0	N/A	3168	2	3	150	150	156	12	6	1	3	F	B	46	46	10	170	20	0	1
12	101F	2	2	2008	1	69	110	0	15	14	0	209	0	1	1	8	-23	24	258	998	23	401	2002	2	145.314	1	F		1	N/A		1		164	160	160	11		1		F		1		340		16	0	1
13	19H	1	3	2008	1	2	998	998	8	31	0	215	0	1	1	5	-6	8	140	998	20	481	2001	3	848.674	1	H		1	N/A		1		167	93	176	11		1		F		54		320		14	0	1
13	88G	2	2	2008	1	79	110	180	16	20	0	173	0	1	3	-6	-17	18	219	998	22	441	2001	2	271.383	1	G		0	N/A		1	2	158	130	162	1	3	1	1	F	R	1	1	20	90	13	0	0
13	134B	2	3	2008	1	51	80	270	57	4	0	146	0	1	1	9	-51	52	2369	998	35	39	2002	3	82.755	4	B		5	N/A	3103	1		152	108	148	12		3		F		1		350		80	0	1
13	205E	1	3	2008	1	88	180	270		14	3	178	6	11	0						7	403	2007	3	61.626	1	E		1	N/A		1		156	69	158	1		1		F		2		30		21	0	1
13	223E	1	3	2008	2	1	998	998	15	5	0	116	0	1	1	3	-15	15	172	998	12	37	2006	4	72.19	2	E		2	N/A	2729	2	3	147	61	146	12	9	6	1	F	L	54	50	350	270	15	0	0
13	223E	1	4	2008	2	1	998	998	15	5	0	116	0	1	1	3	-15	15	172	998	12	37	2006	4	72.19	2	E		2	N/A	2729	2	3	147	61	146	12	9	6	1	F	L	54	50	350	270	17	0	0
41	53K	2	4	2008	1	69	245	90	13	5	0	125	0	3	3	2	-12	12	92	998	12	37	2004	4	19.055	1	K	48	3	N/A	2586	1		149	60	155	12		1		F		1		350		69	0	3
41	59E	2	3	2008	1	69	310	180		4	1	149	7	11	0						34	34	2006	3	96.486	1	E	56	1	N/A	3285	1		151		148	11				F		1		340		15	0	1
43	95E	2	3	2008	1	69	110	350	25	4	0	153	0	1	1	8	-21	22	618	998	35	47	2005	4	506.824	2	E	72	1	N/A	2915	1		154	83	148	11		2		F		1		340		17	0	2
43	135H	2	3	2008	1	69	200	90	20	16	5	223	0	1	1	5	-14	15	452	998	20	431	2002	4	910.551	4	H	56	0	N/A		1	2	167	150	182	11	9	1	1	F	L	1	1	340	270	13	0	3
43	135H	2	4	2008	1	69	200	90	20	16	5	223	0	1	1	5	-14	15	452	998	20	431	2002	4	910.551	4	H	56	0	N/A		1	2	167	150	182	11	9	1	1	F	L	1	1	340	270	13	0	3
43	206F	2	3	2008	1	51	80	270	54	4	0	159	0	1	1	10	-56	57	2141	998	54	35	2003	3	596.569	1	F	72	2	N/A	3508	1		154	102	150	12		3		F		1		350		56	0	2
43	331H	1	3	2008	1	20	180	180	11	4	0	116	0	3	1	0	-12	12	64	998	12	37	2002	3	960.457	4	H	64	0	N/A	2604	1		147	80	124	12		1		F		2		0		18	0	0
45	8F	2	5	2008	1	83	130	270		15	0	230	7	11	0						7	422	2004	7	800.221	2	F		1	N/A		1		163	100	190	1		1		F		1		20		36	0	0
48	220C	2	3	2008	1	71	230	180	12	20	0	186	0	3	1	5	-14	15	159	998	7	442	2003	4	310.959	1	C	97	1	N/A		1	2	162		120	11	12	1	3	F	F	1	63	340	0	25	0	0
48	220C	2	4	2008	1	71	230	180	12	20	0	186	0	3	1	5	-14	15	159	998	7	442	2003	4	310.959	1	C	97	1	N/A		1	2	162		120	11	12	1	3	F	F	1	63	340	0	24	0	0
48	235C	1	3	2008	1	20	180	185	17	4	0	178	0	3	4	0	-15	15	237	998	7	24	2006	3	167.49	1	C	80	2	N/A	4088	1		160	59	158	12		2		F		2		0		19	0	0
48	242J	2	3	2008	1	69	305	185	32	14	0	205	0	3	4	10	-26	28	1243	998	23	401	2005	4	152.859	1	J	80	3	N/A		1	2	159	250	160	11	12	8	5	F	F	1	51	340	0	30	0	0
48	242J	2	4	2008	1	69	305	185	32	14	0	205	0	3	4	10	-26	28	1243	998	23	401	2005	4	152.859	1	J	80	3	N/A		1	2	159	250	160	11	12	8	5	F	F	1	51	340	0	28	0	0
49	23H	2	3	2008	1	69	35	270	23	15	0	229	0	1	1	10	-17	19	688	998	23	421	2001	3	282.576	1	H		1	N/A		1		166	92	170	11		2		F		1		330		18	0	0
49	98K	1	3	2008	1	7	998	998		4	0	134	8	11	0						30	40	2003	4	9.908	1	K		3	N/A	2859	1	2	151	186	104	11	3	7	3	F	R	46	46	340	90	13	0	2
49	98K	1	4	2008	1	7	998	998		4	0	134	8	11	0						30	40	2003	4	9.908	1	K		3	N/A	2859	1	2	151	186	104	11	3	7	3	F	R	46	46	340	90	15	0	2
49	119J	1	3	2008	1	1	998	998	37	4	0	115	0	1	1	0	-37	37	799	998	20	39	2007	3	9.765	2	J		2	N/A	2531	1		144	39	148	12		3		F		42		0		48	0	0
73	171H	2	3	2008	3	29	998	998		14	0	188	7	10	0						20	401	2000	3	1185.18	1	H		1	N/A		3	1	142	104	156	12	6	2	2	F	B	54	1	0	190	25	0	1
73	176D	2	3	2008	1	51	260	90	39	14	0	185	0	1	1	0	-45	45	1437	998	2	404	2003	4	176.542	1	D		4	N/A		1		151	55	154	12		3		F		1		0		17	0	1
74	25C	1	3	2008	1	28	270	270	22	14	5	187	0	1	1	0	-15	15	429	998	38	402	2000	4	8.639	1	C		0	N/A		1		152	99	160	12		1		F		2		0		24	0	1
74	25C	1	4	2008	1	28	270	270	22	14	5	187	0	1	1	0	-15	15	429	998	38	402	2000	4	8.639	1	C		0	N/A		1		152	99	160	12		1		F		2		0		22	0	1
74	148G	1	3	2008	1	20	90	90	10	3	0	136	0	3	4	0	-9	9	67	998	30	36	2008	4	101.859	1	G		0	N/A	2975	1		155	143	143	12		1		F		2		0		21	0	1
74	148G	1	4	2008	1	20	90	90	10	3	0	136	0	3	4	0	-9	9	67	998	30	36	2008	4	101.859	1	G		0	N/A	2975	1		155	143	143	12		1		F		2		0		17	0	1
74	165F	4	3	2008	2	98	300	90	16	2	0	119	0	1	1	7	-11	13	174	998	20	16	2001	3	22.968	1	F		1	N/A	2617	2	3	145	39	145	11	3	2	2	F	R	3	3	330	100	17	0	1
74	243K	1	3	2008	1	83	50	180	13	15	0	210	0	3	4	-3	-19	19	226	998	37	421	2007	4	7.975	4	K		1	N/A		1		170	56	180	12		1		F		2		10		66	0	1
74	243K	1	4	2008	1	83	50	180	13	15	0	210	0	3	4	-3	-19	19	226	998	37	421	2007	4	7.975	4	K		1	N/A		1		170	56	180	12		1		F		2		10		59	0	1
75	8D	1	3	2008	1	2	998	998	60	16	0	241	0	1	1	0	-59	59	3782	998	20	431	2004	3	125.401	4	D	64	3	N/A		1	2	167	64	180	12	12	4		F	F	42	57	0	0	13	0	3
75	60J	1	3	2008	4	69	270	50	17	4	0	124	0	1	4	-8	-13	15	215	998	53	37	2006	3	34.003	1	J	64	2	N/A	2701	4	1	148	67	141	1	11	1	2	F	L	5	2	30	330	19	0	3
75	108G	1	3	2008	1	20	90	90		5	0	124	7	4	0						12	37	2005	4	516.197	1	G	56	0	N/A	2729	1		149	136	136	12		1		F		2		0		13	0	3
75	116C	2	3	2008	2	69	998	998		14	0	171	7	10	0						49	402	2006	7	34.003	1	C	80	4	N/A		2	1	155	41	158	12	11	2	8	F	F	52	1	0	340	62	0	2
75	116C	2	5	2008	2	69	998	998		14	0	171	7	10	0						49	402	2006	7	34.003	1	C	80	4	N/A		2	1	155	41	158	12	11	2	8	F	F	52	1	0	340	31	0	2
75	150D	1	3	2008	1	78	0	280		4	0	133	7	11	0						7	43	2000	4	91.499	1	D	40	0	N/A	2937	1		153	141	141	12				F		2		0		17	0	3
75	150D	1	4	2008	1	78	0	280		4	0	133	7	11	0						7	43	2000	4	91.499	1	D	40	0	N/A	2937	1		153	141	141	12				F		2		0		18	0	3
76	130J	2	3	2008	1	51	230	80		31		245	7	4	0						20	481	2005	3	120.798	2	J	80	1	N/A		1		171	27	180	12		9		F		1		350		14	0	1
76	163F	2	3	2008	1	69	290	180	15	31	1	219	0	3	4	3	-17	17	255	998	12	481	2001	5	415.392	1	F	56	2	N/A		1		170	108	178	12		1		F		1		350		66	0	1
76	170H	1	3	2008	1	7	998	998		20	0	222	7	7	0						63	441	2003	3	2498.29	4	H	89	0	N/A		1	2	161	20	164	12	5	9	1	F	R	46	46	350	160	18	0	1
78	7E	1	3	2008	1	20	90	85		5	0	119	7	8	0						12	37	2007	4	423.998	1	E		1	N/A	2610	1		149	133	150	12		2		F		2		350		18	0	1
78	7E	1	4	2008	1	20	90	85		5	0	119	7	8	0						12	37	2007	4	423.998	1	E		1	N/A	2610	1		149	133	150	12		2		F		2		350		15	0	1
78	37K	1	3	2008	1	20	0	10	23	31	7	236	0	1	1	0	-35	35	552	998	20	481	2004	3	63.91	1	K	89	1	N/A		1		167	137	176	12		2		F		2		0		75	0	0
78	76F	1	3	2008	1	24	270	270	24	4	0	149	0	3	4	0	-30	30	408	998	63	34	2004	5	227.592	1	F		1	N/A	3281	1		153	154	154	12		2		F		2		0		16	0	1
78	76F	1	4	2008	1	24	270	270	24	4	0	149	0	3	4	0	-30	30	408	998	63	34	2004	5	227.592	1	F		1	N/A	3281	1		153	154	154	12		2		F		2		0		14	0	1
79	28G	1	3	2008	2	1	998	998	11	6	0	151	0	9	0						32	43	2007	3	185.417	1	G		1	N/A	3263	2	1	151	113	144	12	12	1		F	U	57	63	0	0	16	0	1
79	94F	3	3	2008	3	98	90	260		5	0	131		11	0						49	46	2004	3	68.406	1	F	0	1	N/A	2890	3	2	149			12				F	R	4	1	0		40	0	1
79	100C	1	3	2008	2	1	998	998		31	0	239	7	11	0						12	481	2007	5	13.613	1	C		1	N/A		2	4	170			12	12	9	1	F	F	58	41	0	0	40	0	3
79	101K	2	3	2008	1	86	270	180		14	0	171	7	11	0						20	401	2001	3	8.103	1	K		0	N/A		1		142		147	11		1		F		1		340		45	0	0
79	105K	1	3	2008	2	1	998	998		2	0	152	7	11	0						12	3	2004	4	1.216	1	K	50	3	N/A	3254	2	3	153	42	160	12	12	2	2	F	R	54	54	10	0	20	0	0
79	105K	1	4	2008	2	1	998	998		2	0	152	7	11	0						12	3	2004	4	1.216	1	K	50	3	N/A	3254	2	3	153	42	160	12	12	2	2	F	R	54	54	10	0	21	0	0
79	142F	2	5	2008	1	83	70	190	14	4	0	142	0	3	4	-7	-19	20	161	998	37	32	2001	5	150.893	1	F		1	N/A	3031	1		154	167	168	1		1		F		1		20		15	0	1
81	81F	1	3	2008	1	51	50	270	25	4	0	182	0	3	1	12	-33	35	602	998	19	3	2004	3	622.189	2	F		1	N/A	4049	1		159	163	176	11		2		F		2		340		77	0	0
81	138F	1	3	2008	1	20	330	330	11	6	0	215	0	3	4	0	-10	10	118	998	6	54	2005	3	386.509	1	F		1	N/A		1		170		166	12				F		2		0		27	0	0
82	140D	2	2	2008	1	88	70	180	15	4	1	156	0	1	1	-3	-18	18	163	998	55	33	2006	2	11.138	4	D		0	N/A	3458	1		157	144	150	12		1		F		1		10		13	0	3
2	105K	1	4	2009	1	51	350	205	33	4	0	162	0	1	1	11	-31	33	1017	998	18	2	2002	4	24.948	1	K		2	N/A	3567	1		158	106	140	11		3		F		2		340		37	0	1
2	142C	2	4	2009	1	20	0	0	14	4	0	140	0	1	4	0	-15	15	133	998	49	40	2002	4	94.226	4	C		1	N/A	3086	1		154	150	152	12		1		F		1		0		21	0	1
2	159C	2	3	2009	1	69	155	5	18	4	0	163	0	1	1	5	-26	26	236	998	35	39	2006	4	51.678	1	C		1	N/A	3359	1	3	155	87	152	12	12	1		F	F	1		350	0	49	0	1
2	171E	2	3	2009	1	65	30	180	30	4		116	0	1	1	15	-25	29	587	998	7	20	2000	3	315.985	1	E		1	N/A	2515	1		147	77	144	11		2		F		1		330		33	0	1
3	12E	2	3	2009	1	83	310	80		4	0	114		11	0						49	32	2007	3	23.679	1	E		1	N/A	2530	1		146		146	12				F		1		10		19	0	1
3	69F	2	3	2009	1	28	330	330		4	0	145		11	0						35	39	2001	4	78.867	1	F		1	N/A	3084	1	2	152	80	150	12	6			F	B	1	3	10	180	13	0	1
4	160E	1	2	2009	1	82	0	245		4	0	161	7	11	0						20	2	2008	3	100.35	1	E		1	N/A	3555	1		157		160	12				F		2		350		14	0	2
4	2D	2	2	2009	1	69	150	0	18	20	0	195	0	3	2	2	-14	14	287	998	12	442	2002	3	35.414	1	D		0	N/A		1		163	120	188	12		1		F		1		350		14	0	0
4	2D	2	3	2009	1	69	150	0	18	20	0	195	0	3	2	2	-14	14	287	998	12	442	2002	3	35.414	1	D		0	N/A		1		163	120	188	12		1		F		1		350		13	0	0
4	43F	1	2	2009	1	83	215	0	20	20		188	0	1	1	-3	-18	18	364	998	6	441	2004	3	296.855	1	F		1	N/A		1	2	163	143	182	12	5	2	1	F	R	2	2	10	160	71	0	3
4	68D	1	3	2009	1	1	998	998		20	0	187	7	9	0						6	441	2005	4	38.273	1	D		1	N/A		1		163	24	160	12		3		F		51		0		14	0	0
4	68D	1	4	2009	1	1	998	998		20	0	187	7	9	0						6	441	2005	4	38.273	1	D		1	N/A		1		163	24	160	12		3		F		51		0		13	0	0
4	87F	2	3	2009	1	69	80	300		20	0	198	7	11	0						37	441	2004	4	249.422	1	F		1	N/A		1		168		186	12		2		F		1		350		20	0	3
4	87F	2	4	2009	1	69	80	300		20	0	198	7	11	0						37	441	2004	4	249.422	1	F		1	N/A		1		168		186	12		2		F		1		350		52	0	3
5	103E	2	2	2009	1	51	10	210	26	14	0	159	0	3	4	4	-25	25	503	998	37	402	2007	3	161.397	1	E	0	0	N/A		1	2	156		160	12	6			F	B	1	3	350	170	28	0
5	70G	1	3	2009	1	13	998	998		14	0	147	6	11	0						55	402	2008	3	522.172	2	G		0	N/A		1		155		156	12				F		76		0		20	0	0
6	50K	1	3	2009	1	68	240	15	23	15		239	0	3	4	-11	-19	22	844	998	49	422	2002	4	19.583	1	K		1	N/A		1		168			1		3		F		2		30		19	0
8	111H	2	3	2009	1	88	300	35	11	4	0	142	0	3	1	-2	-11	11	80	998	64	33	2001	3	668.746	2	H	32	0	N/A	3102	1		151	144	144	12		1		F		1		10		19	0	0
8	121G	1	3	2009	1	68	70	205		2	0	147	7	11	0						49	44	2005	3	636.4	1	G	16	0	N/A	3470	1		152	42	150	12		1		F		2		10		17	0	0
8	146F	1	3	2009	1	20	140	135	19	4	0	146	0	1	1	0	-22	22	249	998	55	33	2003	3	149.479	1	F	56	2	N/A	3181	1		153	82	151	12		1		F		2		0		39	0	0
8	161E	1	3	2009	1	69	350	250		4	0	151	7	10	0						22	22	2009	3	167.75	1	E	0	1	N/A	3305	1	2	154	95	159	12	12			F	F	2	51	350	0	24	0	0
8	99F	2	3	2009	1	51	85	275	13	14	0	197	0	1	4	2	-10	10	139	998	35	402	2008	3	388.397	4	F		1	N/A		1		156	47	166	12		4		F		1		350		26	0	0
9	114D	2	4	2009	1	98	60	90	12	15	0	239	0	3	4	-2	-11	11	155	998	49	422	2004	4	203.891	1	D		1	N/A		1	2	168	18	172	12	12	8	9	F	F	1	46	10	0	53	0	1
9	70F	1	3	2009	1	28	180	180	13	4	0	139	0	3	4	0	-13	13	99	998	22	18	2004	3	902.611	4	F		1	N/A	3066	1		150	142	146	12		1		F		2		0		37	0	0
11	113C	1	3	2009	1	2	998	998	53	4	0	151	0	1	1	9	-52	53	1889	998	12	17	2006	3	41.629	1	C		3	N/A	3307	1		158	72	148	12		3		F		42		350		14	0	0
11	181E	1	3	2009	1	24	90	90	31	4	0	153	0	1	1	0	-31	31	669	998	22	22	2007	4	93.111	1	E		2	N/A	3305	1		154	145	145	12		2		F		2		0		24	0	0
11	191B	1	3	2009	1	24	75	75		20	0	192	8	4	0						37	441	2001	3	38.51	1	B		5	N/A		1		168	35	150	12		9		F		2		0		14	0	0
11	229E	1	3	2009	1	24	270	275	15	4	0	125	0	3	1	-3	-17	17	185	998	35	43	2006	6	104.264	1	E		1	N/A	2509	1		147	56	138	12		3		F		2		10		21	0	3
11	229E	1	6	2009	1	24	270	275	15	4	0	125	0	3	1	-3	-17	17	185	998	35	43	2006	6	104.264	1	E		1	N/A	2509	1		147	56	138	12		3		F		2		10		17	0	1
11	273C	2	3	2009	1	83	170	295	19	4	0	141	0	1	1	-5	-13	14	361	998	12	23	2007	3	41.629	2	C		1	N/A	3101	1		155	76	152	1		2		F		1		20		75	0	1
12	166G	2	3	2009	1	28	145	150	16	14	0	194	0	1	1	0	-12	12	218	998	49	401	2005	3	126.911	1	G		0	N/A		1	3	157	172	172	12	9	1	1	F	L	1	88	0	280	17	0	1
12	251E	1	3	2009	1	69	290	180	11	14	0	210	0	1	1	2	-10	10	129	998	12	401	2006	7	80.578	1	E		1	N/A		1		156	137	166	12		1		F		2		350		84	0	3
12	251E	1	5	2009	1	69	290	180	11	14	0	210	0	1	1	2	-10	10	129	998	12	401	2006	7	80.578	1	E		1	N/A		1		156	137	166	12		1		F		2		350		62	0	3
12	37G	1	5	2009	1	7	998	998	41	14	0	198	0	1	1	-14	-39	41	1903	998	20	403	2007	5	170.964	1	G		1	N/A		1		158	65	164	1		2		F		64		20		13	0	0
13	208E	2	2	2009	1	69	150	0	40	4	0	128	0	3	1	5	-29	29	883	998	63	32	2007	2	85.306	1	E		1	N/A	2701	1		149	60	170	12		2		F		1		350		14	0	1
13	259F	1	3	2009	1	86	90	0	15	15	0	214	0	3	4	8	-21	22	234	998	7	422	2003	4	150.506	1	F		1	N/A		1		157	86	160	11		1		F		2		340		58	0	1
13	259F	1	4	2009	1	86	90	0	15	15	0	214	0	3	4	8	-21	22	234	998	7	422	2003	4	150.506	1	F		1	N/A		1		157	86	160	11		1		F		2		340		54	0	1
13	41G	2	3	2009	1	88	180	270	13	5	0	150	0	1	4	-2	-12	12	111	998	7	25	2008	3	136.926	1	G		0	N/A	3156	1		151	33	153	12		7		F		1		10		28	0	1
13	76F	1	3	2009	1	2	998	998		4	0	121	7	7	0						20	16	2004	3	80.628	1	F		1	N/A	2676	1		146	3	114	12		5		F		42		0		22	0	0
13	77F	1	3	2009	1	8	998	998	15	4	0	157	0	9	0						20	2	2004	3	80.628	1	F		1	N/A	3389	1	2	157	147	147	12	12	1		F	F	57	57	0	0	22	0	1
41	14C	2	4	2009	1	88	355	90		31	0	241	7	11	0						12	481	2006	4	19.34	1	C	40	0	N/A		1		170			1		1		F		1		40		13	0	0
41	150G	1	3	2009	1	83	340	90		4		126	6	11	0						20	22	2009	3	282.438	1	G	24	0	N/A	3216	1		149			1		1		F		2		20		18	0	2
41	190H	1	3	2009	1	20	270	270	14	4	0	123	0	3	1	0	-16	16	102	998	35	43	2005	3	442.363	1	H	48	1	N/A	2635	1		145	155	155	12		1		F		2		0		24	0	3
41	203D	1	3	2009	1	2	998	998		2	0	187	7	11	0						42	46	2000	3	20.061	1	D	40	1	N/A	3935	1		158			12		2		F		50		0		28	0	1
41	211F	2	3	2009	1	86	180	100	22	20	0	175	0	1	4	11	-13	17	513	998	7	442	2000	3	226.108	1	F	40		N/A		1	2	162	20	160	11	8	2	2	F	L	1	1	320	250	27	0	1
41	215F	1	7	2009	1	20	270	270	21	4	0	139	0	1	4	0	-20	20	290	998	7	43	2000	7	714.33	2	F	56	1	N/A	2937	1		153	125	154	12		2		F		2		0		30	0	1
41	236C	1	4	2009	1	86	0	270		31		241	7	11	0						12	481	2006	5	19.34	1	C	40	1	N/A		1		170			11				F		2		330		20	0	3
41	256K	1	3	2009	1	20	270	270	30	16	0	254	0	1	1	0	-47	47	1106	998	20	431	2007	5	20.061	1	K		1	N/A		1		173	76	180	12		2		F		2		0		17	0	1
41	256K	1	5	2009	1	20	270	270	30	16	0	254	0	1	1	0	-47	47	1106	998	20	431	2007	5	20.061	1	K		1	N/A		1		173	76	180	12		2		F		2		0		16	0	1
41	264E	4	3	2009	5	98	998	998	15	31	0	217	0	1	4	3	-15	15	225	998	35	481	2004	4	36.629	1	E	105	1	N/A		5	4	172	42	180	12	12	9	9	F	F	54	3	350	10	24	0	0
41	264E	4	4	2009	5	98	998	998	15	31	0	217	0	1	4	3	-15	15	225	998	35	481	2004	4	36.629	1	E	105	1	N/A		5	4	172	42	180	12	12	9	9	F	F	54	3	350	10	21	0	0
41	52D	1	3	2009	1	2	998	998	31	14	0	170	0	1	1	0	-31	31	772	998	55	401	2005	3	28.246	1	D	48	1	N/A		1		154	45	160	12		2		F		52		0		49	0	0
41	56G	1	3	2009	1	20	0	0	25	4	0	114	0	1	1	0	-24	24	339	998	49	32	2006	5	387.343	1	G	80	1	N/A	2530	1		146	150	150	12		2		F		2		0		23	0	2
41	56G	1	5	2009	1	20	0	0	25	4	0	114	0	1	1	0	-24	24	339	998	49	32	2006	5	387.343	1	G	80	1	N/A	2530	1		146	150	150	12		2		F		2		0		21	0	2
41	87E	1	3	2009	1	79	20	85	13	4	0	171	0	3	1	-5	-13	14	148	998	59	34	2006	3	52.038	1	E		2	N/A	3536	1		154	88	155	1		1		F		2		20		31	0	3
43	136E	1	3	2009	1	20	260	270	18	4	5	119	0	3	4	0	-17	17	174	998	12	37	2009	3	106.118	1	E	113	1	N/A	2623	1		147			12				F		2		0		19	0	0
43	92G	2	3	2009	1	69	40	270	32	14	0	121	0	1	1	8	-22	23	720	998	49	404	2007	4	980.336	1	G	56	0	N/A	2679	1		153	112	150	11		2		F		1		340		20	0	2
45	180K	1	3	2009	1	20	270	270	21	14	0	197	0	1	4	0	-30	30	389	998	12	401	2002	3	48.018	4	K		3	N/A		1	2	155	50	160	12	11	2	1	F	F	2	2	0	330	19	0	0
45	245B	2	3	2009	1	51	80	260	46	14	0	159	0	1	1	0	-40	40	1561	998	37	402	2006	3	41.55	2	B		4	N/A		1		154	84	152	12		4		F		1		0		36	0	3
45	254K	2	3	2009	1	69	130	10	25	15		214	0	1	1	7	-40	41	613	998	7	422	2003	5	40.166	1	K		2	N/A		1		157	140	160	12		2		F		1		350		51	0	0
45	254K	2	5	2009	1	69	130	10	25	15		214	0	1	1	7	-40	41	613	998	7	422	2003	5	40.166	1	K		2	N/A		1		157	140	160	12		2		F		1		350		48	0	0
45	50G	1	3	2009	1	28	10	10	23	4	7	114	0	3	4	0	-27	27	307	998	49	32	2007	4	534.008	1	G		0	N/A	2530	1		146	154	154	12		2		F		2		0		18	0	0
45	50G	1	4	2009	1	28	10	10	23	4	7	114	0	3	4	0	-27	27	307	998	49	32	2007	4	534.008	1	G		0	N/A	2530	1		146	154	154	12		2		F		2		0		18	0	0
45	6C	1	3	2009	1	86	270	165	10	2	0	123	0	3	4	7	-12	14	92	998	37	31	2006	3	47.684	1	C		1	N/A	2716	1	2	151		146	11	9		2	F	L	2	2	330	270	15	0	1
45	95K	2	4	2009	1	66	280	180	26	31	0	257	0	3	4	0	-24	24	737	998	12	481	2002	4	38.621	4	K		1	N/A		1		174		190	12		1		F		1		0		22	0	0
48	5K	1	3	2009	1	48	110	180	11	21	0	254	0	1	1	-1	-8	8	149	998	12	461	2006	14	134.163	1	K	72	0	N/A		1	2	174	61	182	12	3	1	2	F	R	2	2	10	90	40	0	1
48	5K	1	4	2009	1	48	110	180	11	21	0	254	0	1	1	-1	-8	8	149	998	12	461	2006	14	134.163	1	K	72	0	N/A		1	2	174	61	182	12	3	1	2	F	R	2	2	10	90	23	0	1
48	67K	2	3	2009	1	69	190	90	17	15	0	227	0	1	1	3	-15	15	323	998	23	421	2000	3	149.815	1	K	80	1	N/A		1		167	142	180	12		1		F		1		350		16	0	0
49	117E	2	3	2009	1	20	0	0	15	31	0	222	0	3	4	0	-16	16	209	998	49	482	2006	4	82.097	5	E		1	N/A		1		169	130	180	12		1		F		1		0		35	0	0
49	117E	2	4	2009	1	20	0	0	15	31	0	222	0	3	4	0	-16	16	209	998	49	482	2006	4	82.097	5	E		1	N/A		1		169	130	180	12		1		F		1		0		40	0	0
49	146H	1	3	2009	1	20	90	90	12	6	0	143	0	3	1	0	-14	14	92	998	6	52	2002	3	713.072	2	H		2	N/A		1		150	134	134	12		1		F		2		0		14	0	0
49	38B	2	3	2009	1	65	70	10	42	15	0	229	0	3	1	19	-54	57	1994	998	23	421	2001	3	16.177	1	B		3	N/A		1	2	168	169	170	11	12	2		F	F	1	57	340	0	22	0	0
72	109F	2	3	2009	2	90	998	998	21	4	0	182	0	1	1	0	-21	21	349	998	19	14	2001	3	265.575	1	F		1	N/A	3986	2	1	159	32	158	12	12	1	1	F	L	52	1	0	350	43	0	3
72	65G	1	3	2009	1	3	998	998	15	14	0	164	0	1	4	-5	-14	15	180	998	49	402	2007	4	681.761	1	G		7	N/A		1	2	155	37	150	1	12	3	1	F	R	54	54	20	10	21	0	3
73	169G	1	3	2009	1	7	998	998	32	30	0	188	0	1	1	0	-32	32	871	998	49	472	2008	4	453.007	1	G		0	N/A		1		161	134	164	12		2		F		54		0		30	0	1
73	169G	1	4	2009	1	7	998	998	32	30	0	188	0	1	1	0	-32	32	871	998	49	472	2008	4	453.007	1	G		0	N/A		1		161	134	164	12		2		F		54		0		30	0	1
73	1C	2	3	2009	1	98	320	270		4	0	120	7	98	0						12	37	2007	3	34.13	1	C		1	N/A	2636	1		149	26	128	11		9		F		1		340		66	0	1
73	44E	1	3	2009	1	68	270	50	14	2	0	124	0	1	4	-7	-11	13	147	998	20	22	2006	3	447.192	1	E		1	N/A	2991	1		148		144	1		1		F		2		30		25	0	1
74	189G	1	3	2009	1	86	230	180	21	4	0	161	0	1	1	3	-16	16	322	998	7	26	2008	3	432.31	1	G		0	N/A	3355	1	2	157	74	157	12	9	1	1	F	L	2	2	350	270	17	0	3
74	193F	1	3	2009	1	68	160	290		14	0	167	7	11	0						37	403	2008	4	150.818	1	F		1	N/A		1	2	158		150	1	3	1	1	F	R	2	2	40	90	16	0	2
74	193F	1	4	2009	1	68	160	290		14	0	167	7	11	0						37	403	2008	4	150.818	1	F		1	N/A		1	2	158		150	1	3	1	1	F	R	2	2	40	90	16	0	2
74	1G	2	3	2009	1	11	90	250	13	4	0	118	0	1	1	0	-14	14	103	998	49	32	2006	5	37.973	4	G		0	N/A	2530	1		147	95	152	12		1		F		1		0		21	0	1
74	1G	2	5	2009	1	11	90	250	13	4	0	118	0	1	1	0	-14	14	103	998	49	32	2006	5	37.973	4	G		0	N/A	2530	1		147	95	152	12		1		F		1		0		20	0	1
75	118D	2	3	2009	1	51	0	170		14	0	185	7	11	0						37	401	2001	4	38.639	3	D	64	3	N/A		1		151	36	160	12		9		F		1		10		39	0	3
75	118D	2	4	2009	1	51	0	170		14	0	185	7	11	0						37	401	2001	4	38.639	3	D	64	3	N/A		1		151	36	160	12		9		F		1		10		63	0	3
75	11E	1	3	2009	1	68	10	150	27	4	0	141	0	1	1	-13	-23	26	699	998	48	38	2004	3	129.165	2	E	16	1	N/A	3085	1		148	152	152	1		2		F		2		30		19	0	1
75	216J	2	3	2009	1	51	0	180		31	48	294	7	4	0						23	481	2003	4	29.106	1	J	105	1	N/A		1		182	67	184	12		3		F		1		350		35	0	3
75	216J	2	4	2009	1	51	0	180		31	48	294	7	4	0						23	481	2003	4	29.106	1	J	105	1	N/A		1		182	67	184	12		3		F		1		350		28	0	3
76	10H	1	3	2009	1	2	998	998	17	16	9	266	0	1	1	8	-15	17	698	998	20	431	2001	6	313.699	2	H	89	1	N/A		1		167	62	176	11		1		F		44		330		13	0	0
76	10H	1	4	2009	1	2	998	998	17	16	9	266	0	1	1	8	-15	17	698	998	20	431	2001	6	313.699	2	H	89	1	N/A		1		167	62	176	11		1		F		44		330		35	0	0
76	150H	1	3	2009	1	28		0	17	2	0	119	0	3	4	0	-22	22	180	998	20	16	2001	3	888.814	1	H	40	0	N/A	2617	1		145	115	148	12		1		F		2		0		21	0	2
76	1H	1	3	2009	1	13	998	998	10	21	0	282	0	9	0						23	461	2003	7	104.566	1	H	105	0	N/A		1		173	118	184	12		1		F		76		0		32	0	0
76	85K	2	2	2009	1	69	300	180	20	15	0	259	0	1	1	11	-18	21	660	998	12	422	2006	3	118.17	1	K	105	2	N/A		1		170	120	170	11		2		F		1		330		13	0	3
78	105E	1	3	2009	1	68	270	50	38	4	0	133	0	3	4	-17	-29	34	1474	998	49	32	2009	3	152.727	1	E	8	1	N/A	2723	1	2	151		148	1	12			F	F	2	3	30	0	20	0	2
78	1F	1	3	2009	1	32	180	180	24	4	0	124	0	1	4	0	-18	18	418	998	7	20	2005	5	97.587	1	F	98	1	N/A	2634	1		147	29	152	12		5		F		2		0		18	0	1
79	51F	1	3	2009	1	28	90	90	17	20	0	201	0	3	2	0	-25	25	266	998	7	442	2007	5	254.753	1	F		0	N/A		1		161	109	150	12		1		F		2		0		16	0	0
79	51F	1	4	2009	1	28	90	90	17	20	0	201	0	3	2	0	-25	25	266	998	7	442	2007	5	254.753	1	F		0	N/A		1		161	109	150	12		1		F		2		0		16	0	0
79	59K	2	3	2009	1	68	10	150	16	4	0	128	0	1	1	-5	-13	14	218	998	49	32	2009	3	8.872	1	K		0	N/A	2723	1		152	102	158	1		1		F		1		20		29	0	3
81	30E	2	3	2009	1	83	120	240	25	4	0	141	0	3	1	-10	-28	30	505	998	49	40	2001	5	110.949	4	E		1	N/A	2998	1		153	158	158	1		2		F		1		20		18	0	1
81	30E	2	5	2009	1	83	120	240	25	4	0	141	0	3	1	-10	-28	30	505	998	49	40	2001	5	110.949	4	E		1	N/A	2998	1		153	158	158	1		2		F		1		20		18	0	1
81	48K	2	3	2009	2	98	190	60	52	4	0	184	0	1	4	6	-32	33	2332	998	12	16	2003	3	20.352	2	K		3	N/A	3946	2		164	117	158	12		3		F		1		350		28	0	0
82	170E	1	3	2009	1	20	180	180		31	0	271	6	11	0						19	481	2004	5	57.035	2	E		0	N/A		1		167		182	12				F		2		0		71	0	3
82	170E	1	4	2009	1	20	180	180		31	0	271	6	11	0						19	481	2004	5	57.035	2	E		0	N/A		1		167		182	12				F		2		0		70	0	3
82	47K	2	3	2009	1	86	90	340	18	6	0	217	0	3	1	3	-17	17	299	998	6	54	2004	3	4.376	1	K		1	N/A		1	2	170	126	172	12	9	2	1	F	L	1	1	350	270	19	0	2
2	60F	1	3	2010	4	1	998	998		21	0	292	7	9	0						20	461	2003	9	225.417	4	F	777	1	1		4	1	170	140	184	12	12		1	F	F	44	53	0	0	81	0	7
4	20C	2	3	2010	1	20	90	95	6	4	0	130	0	3	4	-2	-12	12	25	998	41	51	2010	3	19.728	1	C		1	1	2868	1		153			12				F		1		10		32	0	0
4	98E	2	2	2010	1	86	170	80	8	20	0	199	0	3	4	5	-9	10	79	998	37	441	2008	4	251.458	1	E	777	0	0		1		148		180	11				F		1		330		60	0	0
4	98E	2	3	2010	1	86	170	80	8	20	0	199	0	3	4	5	-9	10	79	998	37	441	2008	4	251.458	1	E	777	0	0		1		148		180	11				F		1		330		13	0	0
5	23G	1	3	2010	1	69	245	130		14	0	207	6	11	0						2	404	2005	4	295.831	4	G	48	0	0		1		157			12		3		F		2		350		18	0	0
5	23G	1	4	2010	1	69	245	130		14	0	207	6	11	0						2	404	2005	4	295.831	4	G	48	0	0		1		157			12		3		F		2		350		18	0	0
6	80E	2	3	2010	1	69	130	330		4	0	168	7	11	0						54	35	2010	3	123.037	1	E	777	1	1	3721	1		160			12		2		F		1		350		51	0	3
8	132B	2	3	2010	1	51	135	335	39	14	0	142	0	1	1	17	-29	34	1208	998	12	402	2003	3	419.17	2	B		5	5		1		154	86	152	11		3		F		1		330		92	0	2
8	206H	1	3	2010	1	2	998	998	15	4	0	109	0	1	4	3	-15	15	122	998	63	33	2005	3	1407.28	2	H	89	1	1	2403	1	2	145	45	152	12	8	1	2	F	L	54	54	350	250	18	0	0
8	213E	1	3	2010	1	28	230	220	8	14	0	198	0	3	4	0	-8	8	65	998	49	401	2007	4	102.143	1	E	56	1	1		1	3	158	16	180	12				F	R	2	3	0		17	0	2
8	213E	1	4	2010	1	28	230	220	8	14	0	198	0	3	4	0	-8	8	65	998	49	401	2007	4	102.143	1	E	56	1	1		1	3	158	16	180	12				F	R	2	3	0		17	0	2
9	15E	2	3	2010	1	84	150	90	26	4	0	144	0	1	1	7	-39	40	462	998	49	40	2003	4	124.264	2	E		1	1	2993	1		156	137	162	12		2		F		1		350		14	0	0
9	15E	2	4	2010	1	84	150	90	26	4	0	144	0	1	1	7	-39	40	462	998	49	40	2003	4	124.264	2	E		1	1	2993	1		156	137	162	12		2		F		1		350		14	0	0
9	165C	1	3	2010	1	8	998	998		4	0	151	7	11	0						12	17	2007	4	36.215	1	C		1	1	3307	1		158		164	12				F		52		0		44	0	0
9	165C	1	4	2010	1	8	998	998		4	0	151	7	11	0						12	17	2007	4	36.215	1	C		1	1	3307	1		158		164	12				F		52		0		30	0	0
11	192F	1	3	2010	1	3	998	998	20	3	0	122	0	1	4	0	-20	20	307	998	69	54	2005	5	312.66	2	F	777	3	2	2679	1		146	38	148	12		1		F		42		0		22	0	0
11	192F	1	5	2010	1	3	998	998	20	3	0	122	0	1	4	0	-20	20	307	998	69	54	2005	5	312.66	2	F	777	3	2	2679	1		146	38	148	12		1		F		42		0		31	0	7
11	223H	1	3	2010	2	47	998	998	22	4	0	158	0	1	1	8	-21	22	427	998	22	20	2005	3	1456.64	1	H	777	1	1	3477	2	3	157	154	154	11	9	1	2	F	L	44	44	340	280	20	0	2
11	90E	1	3	2010	1	86	285	180	40	4		132	0	1	1	12	-34	36	1123	998	20	22	2007	3	84.445	1	E		1	1	3216	1		149	134	134	11		3		F		2		340		20	0	0
12	129H	1	3	2010	1	6	998	998		15	91	263	7	4	0						23	421	2003	5	514.325	1	H		0	0		1		167	20	176	12		9		F		47		10		21	0	7
12	129H	1	4	2010	1	6	998	998		15	91	263	7	4	0						23	421	2003	5	514.325	1	H		0	0		1		167	20	176	12		9		F		47		10		70	0	7
12	214E	3	3	2010	3	98	75	270	20	6	0	130	0	3	4	0	-22	22	233	998	22	32	2009	3	77.833	1	E		2	1	2856	3		150		150	12				F		2		0		29	0	7
12	228G	1	3	2010	1	13	998	998	12	4	0	157	0	9	0						55	33	2009	4	358.084	1	G		0	0	3292	1		155	85	150	12		1		F		76		0		57	0	7
12	228G	1	4	2010	1	13	998	998	12	4	0	157	0	9	0						55	33	2009	4	358.084	1	G		0	0	3292	1		155	85	150	12		1		F		76		0		60	0	7
12	45H	1	3	2010	1	7	998	998		14	0	205	6	11	0						20	403	2005	3	972.886	1	H		1	1		1	2	160	37	170	12	6		1	F	R	54	54	10	170	47	0	7
13	117F	2	4	2010	2	89	998	998	22	2	0	119	0	1	1	0	-22	22	324	998	20	16	2001	5	136.93	1	F	777	2	2	2617	2	1	145	70	141	12	11	1	2	F	L	42	1	0	330	16	0	2
13	117F	2	5	2010	2	89	998	998	22	2	0	119	0	1	1	0	-22	22	324	998	20	16	2001	5	136.93	1	F	777	2	2	2617	2	1	145	70	141	12	11	1	2	F	L	42	1	0	330	16	0	0
13	148G	1	3	2010	1	98	998	998		14	0	175	7	9	0						23	402	2010	4	279.77	1	G	777	1	1		1		158	19	154	12		1		F		88		0		16	0	3
13	148G	1	4	2010	1	98	998	998		14	0	175	7	9	0						23	402	2010	4	279.77	1	G	777	1	1		1		158	19	154	12		1		F		88		0		17	0	3
13	262E	1	4	2010	1	1	998	998	13	20	0	204	0	1	1	0	-13	13	148	998	7	442	2009	4	88.469	4	E	777	2	2		1		165	152	152	12		1		F		44		0		16	0	3
13	57F	3	4	2010	1	88	0	80	6	31	14	301	0	3	4	-3	-4	5	77	998	20	481	2005	4	71.442	1	F	777	0	0		1	2	171		182	1				F	R	1	2	30		22	0	7
41	122F	2	3	2010	1	88	90	180	14	14	0	209	0	1	4	-2	-11	11	168	998	20	403	2004	3	280.334	1	F	40	1	1		1		158	30	175	1		1		F		1		20		16	0	7
41	94E	2	3	2010	1	69	320	180		4	0		7	11	0						19	20	2010	4	71.07	1	E	48	1	1		1		162			11		2		F		1		340		63	0	2
41	94E	2	4	2010	1	69	320	180		4	0		7	11	0						19	20	2010	4	71.07	1	E	48	1	1		1		162			11		2		F		1		340		86	0	2
43	104E	2	3	2010	1	20	90	90		20	9	204	7	11	0						7	442	2009	4	112.526	1	E	89	1	1		1	2	165		164	12	0		6	F	F	1	88	0	998	74	0	2
43	104E	2	4	2010	1	20	90	90		20	9	204	7	11	0						7	442	2009	4	112.526	1	E	89	1	1		1	2	165		164	12	0		6	F	F	1	88	0	998	82	0	2
43	116F	2	3	2010	1	86	180	90	10	6	0	151	0	1	1	3	-8	9	81	998	30	46	2003	4	335.099	1	F	48	2	2	3413	1	2	151	135	135	11		1		F	F	1	1	340		29	0	3
43	173H	1	2	2010	1	11	90	80	16	4	0	126	0	1	1	-3	-18	18	136	998	51	34	2004	3	964.859	1	H	72	0	0	2990	1		147	46	152	12		1		F		2		10		13	0	3
43	28H	2	2	2010	1	69	10	270	19	4	0	154	0	1	1	6	-18	19	355	998	49	40	2006	3	1190.61	2	H	72	1	1	3108	1	2	156	54	145	11	12	1		F	F	1	51	340	0	15	0	2
43	28H	2	3	2010	1	69	10	270	19	4	0	154	0	1	1	6	-18	19	355	998	49	40	2006	3	1190.61	2	H	72	1	1	3108	1	2	156	54	145	11	12	1		F	F	1	51	340	0	14	0	2
43	53E	2	3	2010	2	98	310	280	12	14	0	213	0	3	4	3	-15	15	141	998	3	402	2008	3	143.813	1	E	89	1	1		2		166	39	156	12		3		F		1		350		13	0	0
45	131E	2	3	2010	1	90	80	200	26	14	0	182	0	3	1	-19	-22	29	923	998	2	405	2006	3	473.45	2	E		1	1		1		153	89	160	1		2		F		1		40		17	0	3
45	181K	2	3	2010	2	84	998	998	31	31	7	211	0	9	0						12	481	2001	4	45.18	4	K		4	4		2	1	164	36	186	12	12	3	1	F	R	51	1	0	10	27	0	0
45	230D	2	3	2010	1	83	150	270		31	0		7	11	0						12	481	2010	4	70.481	1	D					1					12		1		F		1		10		16	0	3
45	230D	2	4	2010	1	83	150	270		31	0		7	11	0						12	481	2010	4	70.481	1	D					1					12		1		F		1		10		15	0	3
48	123D	1	3	2010	1	68	270	50	11	15	0	237	0	3	4	-3	-9	10	146	998	23	421	2003	4	159.696	1	D	24	1	1		1		168		180	1				F		2		20		15	0	0
48	172C	1	3	2010	1	86	10	270	20	14	0	145	0	1	1	6	-17	18	341	998	37	402	2001	3	148.373	1	C	80	0	0		1		153	160	160	11		1		F		2		340		68	0	0
48	22G	2	3	2010	1	69	40	270	10	15	0	245	0	1	4	0	-8	8	143	998	49	422	2002	4	589.678	1	G	16	0	0		1		168	28	176	12		4		F		1		0		18	0	3
48	22G	2	4	2010	1	69	40	270	10	15	0	245	0	1	4	0	-8	8	143	998	49	422	2002	4	589.678	1	G	16	0	0		1		168	28	176	12		4		F		1		0		19	0	3
48	231H	2	3	2010	1	88	180	270	24	14	0	161	0	1	1	-11	-18	21	627	998	41	402	2001	3	702.096	1	H	48	1	1		1		154	152	158	1		2		F		1		30		20	0	0
49	104B	1	3	2010	1	52	270	90	56	31	0	239	0	3	4	0	-61	61	3213	998	12	481	2006	3	4.97	5	B	777	6	6		1		172	86	178	12		5		F		2		0		23	0	0
49	121G	3	3	2010	2	98	0	0	10	20	0	208	0	3	4	0	-9	9	99	998	7	442	2010	6	282.689	1	G	777	1	1		2		165	58	152	12		1		F		1		0		82	0	2
49	121G	3	4	2010	2	98	0	0	10	20	0	208	0	3	4	0	-9	9	99	998	7	442	2010	6	282.689	1	G	777	1	1		2		165	58	152	12		1		F		1		0		14	0	2
73	87C	1	3	2010	1	6	998	998	40	4	0	137	0	1	1	0	-40	40	974	998	52	46	2009	3	44.819	1	C	777	4	4	3043	1		153	89	146	12		2		F		44		0		18	0	2
73	89K	2	3	2010	1	20	180	170	22	4	0	149	0	1	4	0	-80	80	331	998	30	40	2008	4	23.242	1	K		0	0	3202	1		153			12		2		F		1		0		18	0	7
73	89K	2	4	2010	1	20	180	170	22	4	0	149	0	1	4	0	-80	80	331	998	30	40	2008	4	23.242	1	K		0	0	3202	1		153			12		2		F		1		0		15	0	7
74	105D	2	3	2010	2	21	90	90		4	0	125	7	98	0						24	7	2004	4	57.466	1	D	777	0	0	2808	2	1	149	138	148	12	6	2	1	F	B	3	1	0	180	17	0	7
74	105D	2	4	2010	2	21	90	90		4	0	125	7	98	0						24	7	2004	4	57.466	1	D	777	0	0	2808	2	1	149	138	148	12	6	2	1	F	B	3	1	0	180	21	0	7
74	2K	1	4	2010	1	52	270	40	10	14	0	183	0	1	4	-8	-10	13	201	998	49	403	2007	4	15.697	1	K	777				1		157	77	165	1		1		F		2		40		17	0	7
75	138F	1	3	2010	1	20	180	180	20	4	0	121	0	1	4	0	-17	17	215	998	55	35	2004	3	374.062	2	F		1	1	2635	1		148	149	152	12		1		F		2		0		18	0	3
75	31D	2	3	2010	1	65	60	0	31	30	0	210	0	1	1	14	-39	41	1018	998	7	472	2002	3	45.091	1	D	64	2	2		1	2	159	150	164	11	9	3	1	F	L	1	1	340	270	14	0	3
76	53D	2	3	2010	1	83	70	180	29	6		140	0	1	1	-4	-24	24	472	998	48	38	2008	3	106.749	1	D	56	1	1	3064	1		150	85	148	12		2		F		1		10		78	0	0
78	50H	2	4	2010	1	24	150	90		4	0	120	7	4	0						35	43	2004	4	1232.33	1	H	64	1	1	2387	1		147	108	146	12		2		F		1		0		26	0	0
78	71F	1	3	2010	1	68	270	60		30	0	173	7	11	0						49	472	2005	3	343.657	1	F	21	0	0		1		164		168	12				F		2		10		36	0	0
78	73E	2	4	2010	1	83	320	90	17	4	0	152	0	1	4	-5	-14	15	241	998	49	40	2007	4	73.315	1	E	89	1	1	3164	1		154	114	160	1		1		F		1		20		24	0	0
79	108C	1	3	2010	1	24	0	0		15	0	229	7	4	0						45	421	2009	4	3.699		C	121	2	2		1		165		180	12		2		F		2		0		18	0	0
79	121F	2	3	2010	1	88	180	240		14	0	205	7	11	0						20	403	2005	4	572.726	1	F	777	1	1		1	2	158	44	160	1	12	1		F	F	1	42	20	0	14	0	3
79	121F	2	4	2010	1	88	180	240		14	0	205	7	11	0						20	403	2005	4	572.726	1	F	777	1	1		1	2	158	44	160	1	12	1		F	F	1	42	20	0	15	0	3
79	126F	3	3	2010	2	98	20	0	18	15	0	224	0	1	4	2	-13	13	332	998	20	421	2003	4	70.481	1	F	777	1	1		2		166	34	180	12		7		F		2		350		68	0	0
79	126F	3	4	2010	2	98	20	0	18	15	0	224	0	1	4	2	-13	13	332	998	20	421	2003	4	70.481	1	F	777	1	1		2		166	34	180	12		7		F		2		350		70	0	0
79	157J	1	3	2010	1	51	50	280	32	14	0	188	0	3	4	5	-28	28	880	998	49	401	2007	3	9.168	1	J		1	1		1	2	158		180	12	12			F	F	2	57	350	0	16	0	0
79	181E	2	3	2010	1	69	310	180	30	4	0	181	0	11	0						6	51	2008	3	27.511	1	E	777	1	1	3725	1		160	110	160	11		2		F		1		340		58	0	3
79	46F	1	3	2010	1	69	20	270	18	4	0	127	0	1	1	4	-21	21	225	998	63	32	2009	3	182.36	1	F	777	1	1	2701	1		149	93	150	12		1		F		2		350		13	0	0
82	164G	2	3	2010	1	88	270	350		4	0	116	7	11	0						12	37	2002	3	109.706	2	G	777	1	1	2604	1		149	50	138	1		1		F		1		30		20	0	0
82	66H	1	3	2010	1	46	180	190		20	0	192	7	11	0						37	441	2001	4	293.646	1	H	777	0	0		1		168		160	12				F		2		10		17	0	7
82	66H	1	4	2010	1	46	180	190		20	0	192	7	11	0						37	441	2001	4	293.646	1	H	777	0	0		1		168		160	12				F		2		10		17	0	7
2	104B	1	3	2011	1	98	90	90		14	0	134	8	4	0						49	402	2002	3	84.684	2	B		5	5		1		151		156	12		7		F		2		0		18	0	7
2	95D	1	3	2011	1	83	155	265	29	4	0	152	0	1	1	-14	-23	27	848	998	48	38	2007	5	124.125	1	D	777	1	1	3192	1		147	120	144	1		2		F		2		30		27	0	7
2	95D	1	5	2011	1	83	155	265	29	4	0	152	0	1	1	-14	-23	27	848	998	48	38	2007	5	124.125	1	D	777	1	1	3192	1		147	120	144	1		2		F		2		30		22	0	7
3	105H	2	3	2011	1	20	200	200		5	0	140		11	0						6	52	2006	4	277.486	3	H	777	0	0		1		148			12				F		1		0		28	0	7
3	105H	2	4	2011	1	20	200	200		5	0	140		11	0						6	52	2006	4	277.486	3	H	777	0	0		1		148			12				F		1		0		18	0	7
3	78F	1	4	2011	1	11	265	305	11	4	0	181	0	3	4	2	-11	11	105	998	59	32	2006	4	179.134	1	F	777	1	1	3990	1	2	157	37	158	12	12	3	1	F	L	2	68	350	350	19	0	7
5	93F	2	3	2011	1	86	120	40	13	15	0	260	0	3	1	8	-14	16	267	998	23	421	2002	4	996.131	2	F	48	2	1		1		169	172	180	11		1		F		1		330		20	0	0
5	93F	2	4	2011	1	86	120	40	13	15	0	260	0	3	1	8	-14	16	267	998	23	421	2002	4	996.131	2	F	48	2	1		1		169	172	180	11		1		F		1		330		20	0	0
6	92C	2	3	2011	1	69	90	300	20	4	0	190	0	3	4	3	-16	16	358	998	12	16	2006	3	67.231	1	C	777	2	2	0	1		162			12		3		F		1		350		60	0	3
8	104H	1	3	2011	1	20	280	280	23	4	0	163	0	1	4	0	-20	20	370	998	20	2	2006	3	1642.03	1	H	40	0	0	3477	1		157	122	150	12		2		F		2		0		74	0	0
9	100F	2	4	2011	1	52	0	180	23	4	0	157	0	1	1	0	-27	27	443	998	55	33	2007	4	432.073	1	F		2	2	3253	1		155	26	150	12		1		F		1		0		21	0	0
9	120E	2	3	2011	1	69	30	270	18	14	0	160	0	3	4	0	-22	22	244	998	37	402	2008	5	274.536	1	E					1		156	89	152	12		3		F		1		0		16	0	2
9	120E	2	5	2011	1	69	30	270	18	14	0	160	0	3	4	0	-22	22	244	998	37	402	2008	5	274.536	1	E					1		156	89	152	12		3		F		1		0		16	0	0
9	157C	2	3	2011	1	69	190	90	15	4		180	0	3	4	6	-16	17	229	998	6	43	2010	3	38.657	1	C		1	1	3310	1		155			11				F		1		340		23	0	3
9	40E	3	4	2011	2	98	260	90		4		143	7	11	0						12	23	2009	4	377.506	1	E	777	1	1	3325	2		155			12				F		2		350		26	0
9	64H	1	3	2011	1	8	998	998		4	0	150	7	9	0						49	40	2007	3	2608.67	1	H		0	0	3108	1		155	109	156	12		1		F		49		10		32	0	0
9	75E	1	3	2011	1	76	90	150	23	4	0	184	0	1	1	-4	-22	22	460	998	18	22	2010	4	341.867	1	E	777	1	1	4065	1		157	137	144	12		1		F		2		10		19	0	7
9	75E	1	4	2011	1	76	90	150	23	4	0	184	0	1	1	-4	-22	22	460	998	18	22	2010	4	341.867	1	E	777	1	1	4065	1		157	137	144	12		1		F		2		10		16	0	3
11	102E	1	3	2011	1	2	998	998		4	0	119	7	11	0						12	37	2008	4	140.308	1	E	777	2	2	2623	1		147	28	145	11		2		F		42		340		18	0	7
11	102E	1	4	2011	1	2	998	998		4	0	119	7	11	0						12	37	2008	4	140.308	1	E	777	2	2	2623	1		147	28	145	11		2		F		42		340		18	0	7
11	133G	1	3	2011	1	68	270	35		4	0	128	7	11	0						49	32	2010	3	420.409	1	G	777	0	0	2723	1		151			1		2		F		2		30		35	0	0
11	169E	2	4	2011	1	83	340	110	22	4	0	126	0	3	1	-6	-18	19	318	998	20	22	2008	4	76.532	2	E	777	1	1	3216	1		149	66	130	1		2		F		1		20		23	0	0
11	5C	1	3	2011	1	2	998	998	38	4	0	131	0	1	1	-7	-37	38	960	998	55	35	2009	4	40.788	1	C	777	2	2	2723	1		153	32	140	12		2		F		42		10		59	0	7
11	5C	1	4	2011	1	2	998	998	38	4	0	131	0	1	1	-7	-37	38	960	998	55	35	2009	4	40.788	1	C	777	2	2	2723	1		153	32	140	12		2		F		42		10		71	0	7
12	143H	2	4	2011	1	93	85	180	28	2	0	119	7	4	0						20	16	2003	4	298.27	1	H		0	0	2617	1	2	145	77	136	12	3	2	1	F	R	1	78	350	80	17	0	7
12	16F	3	3	2011	3	98	998	998	21	4	0	114	0	1	1	-4	-21	21	245	998	7	20	2002	3	148.554	1	F		1	1	2604	3	2	147	129	147	12	8	1	2	F	L	54	2	10	250	20	0	0
12	58F	1	3	2011	1	86	180	90	17	14	0	198	0	3	4	7	-19	20	306	998	12	401	2002	3	59.801	1	F		1	1		1		155	134	148	11		1		F		2		340		15	0	7
12	84E	2	3	2011	1	98	45	90	12	4	0	173	0	1	1	-2	-12	12	102	998	7	24	2010	3	74.468	4	E		1	1	3820	1		160	74	160	12		1		F		1		10		21	0	7
41	118E	1	3	2011	1	69	310	195	23	4	0	150	0	1	1	11	-29	31	484	998	37	32	2003	3	135.601	1	E	72	0	0	3109	1		157	111	150	11		2		F		2		340		31	0	0
41	223E	2	3	2011	1	51	165	15	26	4	0	152	0	1	4	10	-18	21	912	998	52	34	2009	3	32.888	1	E	48	1	1	3395	1		155	70	164	11		2		F		1		330		24	0	7
41	5E	1	3	2011	1	68	270	55	8	4	0	147	0	3	4	-6	-10	11	65	998	30	40	2008	4	33.394	1	E	48	1	1	3191	1		150			1		2		F		2		30		20	0	7
43	198F	2	3	2011	1	88	180	270	25	4	0	144	0	1	1	-3	-15	15	448	998	49	40	2002	5	327.778	1	F	80	1	1	3086	1		156	112	154	12		2		F		1		10		16	0	0
43	198F	2	4	2011	1	88	180	270	25	4	0	144	0	1	1	-3	-15	15	448	998	49	40	2002	5	327.778	1	F	80	1	1	3086	1		156	112	154	12		2		F		1		10		16	0	0
43	204F	1	2	2011	1	80	90	230	19	4	0	150	0	3	4	0	-18	18	226	998	37	32	2007	3	322.422	1	F	64	1	1	3371	1		154		152	12				F		2		0		17	0	3
43	216F	2	3	2011	1	45	255	265	12	4	0	147	0	1	4	-3	-15	15	96	998	30	40	2007	3	335.589	4	F	40	1	1	3290	1		151	44	136	12		1		F		1		10		58	0	2
48	119D	2	3	2011	1	51	340	170		4	0	143	7	11	0						35	47	2007	3	309.915	1	D	48	2	2	3042	1		155	109	152	12		2		F		1		350		14	0	0
48	150G	1	3	2011	2	8	998	998		4		183	6	9	0						47	36	2011	3	3949.62	1	G		0	0	3803	2	1	157	25	158	12	12	1	9	F	F	45	63	0	0	27	0	0
48	202K	2	3	2011	1	69	45	270	18	4	0	161	0	1	4	3	-19	19	235	998	19	18	2003	3	174.873	1	K	56	3	2	3509	1		153	35	156	12		3		F		1		350		18	0	3
48	237G	1	3	2011	1	13	998	998	16	31	0	239	2	9	0						49	482	2010	3	1132.84	1	G	80	0	0		1		172	52	170	12		1		F		76		0		17	0	0
48	62H	1	3	2011	1	50	270	100	8	15	0	242	0	3	4	2	-9	9	74	998	20	421	2007	4	474.342	1	H	40	1	1		1		171		180	12		5		F		2		350		15	0	0
48	9G	3	3	2011	2	98	310	90	13	4	0	125	0	3	4	3	-16	16	100	998	49	32	2010	4	845.035	1	G	0	0	0	2723	2		151	54	164	12		1		F		1		350		14	0	0
49	130E	2	2	2011	1	69	30	270	19	20	0	203	0	1	1	10	-17	20	547	998	63	441	2009	2	133.655	4	E	777	1	1		1		169	140	152	11		2		F		1		330		33	0	3
49	136C	2	3	2011	1	69	120	0	23	14		156	0	3	4	4	-25	25	376	998	12	402	2003	3	11.005	1	C	777	1	1		1		154		154	12		2		F		1		350		32	0	0
49	156G	2	3	2011	1	98	240	290	13	4	0	126	0	3	4	-3	-15	15	104	998	49	32	2009	3	1594.94	4	G	777	0	0	2723	1	2	150	48	156	12	12	1	1	F	L	1	48	10	350	25	0	0
49	26E	2	4	2011	1	69	210	110	8	31	0	238	0	3	4	5	-9	10	116	998	23	481	2009	6	211.533	1	E	777	0	0		1	3	173			11				F	F	1	45	330		16	0	0
49	55G	1	3	2011	1	20	290	290	11	5	0	133	0	3	4	0	-11	11	70	998	49	46	2009	3	257.06	4	G	777	0	0	2932	1		149	114	140	12		1		F		2		0		15	0	3
73	140B	1	3	2011	1	88	90	180	33	15	0	262	0	1	3	-17	-47	50	1465	998	19	421	2007	4	101.366	1	B	777	1	1		1		172	172	172	1		2		F		2		20		27	0	7
73	140B	1	4	2011	1	88	90	180	33	15	0	262	0	1	3	-17	-47	50	1465	998	19	421	2007	4	101.366	1	B	777	1	1		1		172	172	172	1		2		F		2		20		27	0	7
75	196K	2	3	2011	1	83	340	90	17	14	0	213	0	1	1	-4	-21	21	293	998	20	403	2005	4	31.494	1	K	56	1	1		1		158	176	176	12		1		F		1		10		13	0
75	214G	1	3	2011	1	68	270	50	16	4	0	116	0	1	1	-9	-25	27	155	998	55	36	2012	4	436.355	2	G	56	1	1	0	1		148	71	147	1		1		F		2		20		18	0	7
75	214G	1	4	2011	1	68	270	50	16	4	0	116	0	1	1	-9	-25	27	155	998	55	36	2012	4	436.355	2	G	56	1	1	0	1		148	71	147	1		1		F		2		20		13	0	7
75	41F	1	3	2011	1	28	90	90	13	4	0	139	0	1	4	0	-13	13	109	998	20	37	2003	5	246.786	4	F	48	0	0	3106	1		150	143	148	12		1		F		2		0		16	0	7
75	41F	1	5	2011	1	28	90	90	13	4	0	139	0	1	4	0	-13	13	109	998	20	37	2003	5	246.786	4	F	48	0	0	3106	1		150	143	148	12		1		F		2		0		16	0	7
75	65E	1	3	2011	1	1	998	998	12	2	0	117	0	1	4	-2	-12	12	78	998	12	37	2008	4	243.957	1	E	48	1	1	2588	1	2	148	30	142	12	12	6	1	F	R	58	58	10	0	18	0	2
75	65E	1	4	2011	1	1	998	998	12	2	0	117	0	1	4	-2	-12	12	78	998	12	37	2008	4	243.957	1	E	48	1	1	2588	1	2	148	30	142	12	12	6	1	F	R	58	58	10	0	16	0	2
76	111K	2	5	2011	3	98	220	0	16	15	0	242	0	1	4	-5	-29	29	259	998	20	421	2008	6	89.919	2	K		1	1		3	4	171	95	178	12	3	1	1	F	R	1	1	10	90	14	0	7
79	109E	2	3	2011	1	20	90	80		2	0	117	6	11	0						12	37	2008	4	168.647	1	E	64	0	0	2588	1	2	148			12	12	1	1	F	F	1	58	0	0	19	0	0
79	119K	1	3	2011	2	6	998	998		4	0	156	7	11	0						35	39	2004	4	1.507	2	K	80	2	2	3310	2	3	155			12	12			F	F	58	58	0	0	24	0	0
79	119K	1	4	2011	2	6	998	998		4	0	156	7	11	0						35	39	2004	4	1.507	2	K	80	2	2	3310	2	3	155			12	12			F	F	58	58	0	0	28	0	0
79	147J	2	3	2011	1	69	200	95	47	4	0	148	0	1	1	12	-34	36	2078	998	30	40	2007	3	8.474	1	J	777	1	1	3193	1	3	153	90	152	11	9	4	2	F	L	1	3	340	270	22	0	7
79	53D	1	3	2011	1	11	90	90		4	0	173	7	11	0						42	51	2006	3	11.483	1	D	777	1	1	4000	1	2	159			12	1	2	2	F	R	2	63	0	40	17	0	0
82	31G	2	3	2011	1	86	180	90	11	4	0	125	0	1	1	4	-8	9	75	998	49	32	2010	3	56.863	1	G	777	0	0	2723	1	2	152	43	148	11	12	1	3	F	F	1	58	330	0	24	0	0
82	99F	2	3	2011	1	81	260	90	12	2	0	152	0	1	4	0	-12	12	108	998	12	3	2005	3	87.746	2	F	777	2	1	3300	1		159	28	148	12		2		F		1		0		21	0	0
2	15	2	3	2012	2	45	998	998	999	14	0	207	7	7	0	999	999	999	9999	999	12	401	2005	3	2803.72	1	H	777	0	0		2	1	155	3	160	12	5	9	1	F	R	48	1	0	140	13	0	7
2	56	1	3	2012	1	1	998	998	98	4	0	114	7	11	0	999	999	999	9999	999	55	36	2009	3	47.034	1	C	777	4	4	2365	1		146	23	146	12		6		F		52		10		31	0	7
2	71	1	2	2012	1	13	998	998	1	4	0	137	1	9	0	999	999	999	9999	999	48	38	2012	2	1036.44	4	G	89	1	1	2954	1		151	99	160	12		1		F		76		350		19	0	7
3	11	2	4	2012	1	86	260	170	999	4	0	141	7	11	0	999	999	999	9999	999	35	47	2003	4	52.33	1	E	777	1	1	2913	1	3	155	999	999	11	11	99	99	F	F	1	3	340	340	51	0	7
3	98	1	3	2012	1	86	310	220	13	14	0	209	0	3	4	3	-16	16	156	998	20	403	2004	5	214.537	1	F	777	2	2		1	2	158	35	156	12	9	1	3	F	L	2	2	350	270	32	0	7
3	98	1	5	2012	1	86	310	220	13	14	0	209	0	3	4	3	-16	16	156	998	20	403	2004	5	214.537	1	F	777	2	2		1	2	158	35	156	12	9	1	3	F	L	2	2	350	270	99	0	7
5	73	2	3	2012	1	69	190	70	999	20	0	194	7	11	0	999	999	999	9999	999	6	441	2003	3	802.47	1	F	8	2	2		1		162	134	150	1		2		F		1		20		45	0	0
6	75	1	3	2012	1	11	310	320	999	4	0	186	6	11	0	999	999	999	9999	999	7	24	2009	3	48.721	2	E	777	1	1	3820	1		159	999	999	12		1		F		2		10		19	0	3
11	108	1	3	2012	3	1	998	998	40	4	999	135	0	1	4	0	-40	40	1221	998	63	32	2008	6	53.528	1	K	777	3	3	2919	3	1	149	18	136	12	2	3	2	F	R	42	42	0	60	13	0	0
11	43	1	2	2012	1	20	100	100	17	14	0	161	0	1	1	0	-29	29	211	998	12	402	2011	3	262.754	1	G	777	1	1		1		155	150	150	12		1		F		2		0		19	0	0
11	43	1	3	2012	1	20	100	100	17	14	0	161	0	1	1	0	-29	29	211	998	12	402	2011	3	262.754	1	G	777	1	1		1		155	150	150	12		1		F		2		0		23	0	3
11	60	1	3	2012	1	86	90	0	17	4	0	154	0	1	1	8	-21	22	234	998	37	32	2004	3	55.241	1	K	777	9	99	3384	1		157	138	138	11		1		F		2		340		17	0	3
12	68	2	3	2012	1	86	270	180	30	5	0	130	0	1	1	4	-23	23	626	998	22	32	2010	5	189.544	1	F	0	1	1	2856	1	2	150	72	150	12	7	3	1	F	L	1	1	350	200	16	0	2
12	68	2	5	2012	1	86	270	180	30	5	0	130	0	1	1	4	-23	23	626	998	22	32	2010	5	189.544	1	F	0	1	1	2856	1	2	150	72	150	12	7	3	1	F	L	1	1	350	200	16	0	2
41	157	2	3	2012	1	69	0	255	999	4	0	153	7	11	0	999	999	999	9999	999	34	34	2011	3	20.256	1	C	56	2	2	3428	1		151	999	999	12		99		F		1		350		62	0	3
41	22	2	3	2012	1	68	270	45	18	14	0	153	0	3	4	-5	-26	26	315	998	37	402	2006	4	107.743	1	F	16	1	1		1		154	57	158	12		2		F		1		10		27	0	0
41	58	1	3	2012	1	20	10	10	11	4	0	120	0	3	4	0	-12	12	118	998	55	35	2006	3	169.255	1	G	32	0	0	2784	1		148	148	148	12		2		F		2		0		19	0	2
43	39	3	3	2012	2	98	20	90	8	20	0	204	0	3	4	-1	-6	6	55	998	6	441	2008	6	785.774	2	H	0	0	0		2		165	999	178	12		99		F		1		10		16	0	3
43	6	3	3	2012	5	98	20	300	11	14	0	160	0	1	1	2	-7	7	103	998	37	402	2010	3	95.681	1	E	89	0	0		5	4	156	109	142	11	5	1	1	F	R	1	4	340	160	18	0	2
48	122	1	3	2012	1	2	998	998	999	2	0	167	7	11	0	999	999	999	9999	999	58	37	2009	3	252.535	1	C	129	1	1	4095	1	2	155	999	144	12	12	9	3	F	F	48	54	10	350	20	0	2
48	7	1	3	2012	1	88	180	270	17	20	0	203	0	1	1	-6	-11	13	343	998	37	441	2007	5	264.566	4	D	64	1	1		1	2	169	72	178	1	12	1	1	F	R	2	2	30	10	14	0	0
48	7	1	4	2012	1	88	180	270	17	20	0	203	0	1	1	-6	-11	13	343	998	37	441	2007	5	264.566	4	D	64	1	1		1	2	169	72	178	1	12	1	1	F	R	2	2	30	10	17	0	0
49	196	2	3	2012	1	28	180	180	13	14	0	228	0	1	1	0	-14	14	178	998	34	401	2010	3	66.496	4	E	777	7	9		1	2	167	80	164	12	12	1	1	F	R	1	54	0	0	14	0	3
73	78	3	3	2012	2	98	170	0	23	4	0	124	0	3	4	0	-22	22	348	998	12	37	2010	5	38.276	1	C	777	2	2	2623	2		147	26	148	12		3		F		1		0		14	0	7
73	78	3	5	2012	2	98	170	0	23	4	0	124	0	3	4	0	-22	22	348	998	12	37	2010	5	38.276	1	C	777	2	2	2623	2		147	26	148	12		3		F		1		0		99	0	7
76	175	2	3	2012	1	69	220	90	29	4	0	149	0	3	4	11	-31	33	816	998	12	23	2010	3	108.036	1	C	48	2	2	3342	1		156	55	152	11		2		F		1		340		40	0	7
76	7	2	3	2012	1	86	0	270	16	4	0	143	0	1	2	18	-32	37	237	998	35	47	2007	3	355.329	1	H	40	1	1	3042	1		155	148	148	11		1		F		1		330		15	0	7
78	5	1	2	2012	2	7	998	998	999	4	999	120	7	11	0	999	999	999	9999	999	35	43	2004	2	290.275	1	H	105	0	0	2387	2	1	147	999	999	1	1	2	3	F	F	51	63	30	30	16	0	7
79	146	1	3	2012	3	1	998	998	12	15	0	247	6	9	0	999	999	999	9999	999	12	422	2006	3	358.314	1	H	777	0	0		3	4	170	130	160	12	3	1	1	F	R	59	43	0	90	21	0	3
79	59	1	3	2012	2	2	998	998	20	15	0	254	0	1	1	0	-20	20	432	998	23	421	2006	3	116.533	1	H	777	1	1		2	1	166	25	160	12	12	2	3	F	F	51	63	0	0	18	0	3
79	63	1	2	2012	2	1	998	998	36	4	0	210	0	2	4	0	-36	36	1275	56	13	1	2010	2	10.039	2	J	105	3	3	4417	2	1	170	36	160	12	99	3	3	F	F	42	60	0	999	50	0	0
81	37	2	3	2012	1	28	355	0	13	4	0	151	0	1	4	0	-12	12	151	998	63	34	2011	5	102.976	1	E	777	1	1	3206	1		160	39	156	12		3		F		1		0		24	0	3
81	37	2	5	2012	1	28	355	0	13	4	0	151	0	1	4	0	-12	12	151	998	63	34	2011	5	102.976	1	E	777	1	1	3206	1		160	39	156	12		3		F		1		0		23	0	2
81	41	1	4	2012	1	14	998	998	30	2	0	152	0	1	1	0	-30	30	618	998	12	3	2005	4	50.465	1	D	777	1	1	3300	1		158	158	160	12		2		F		68		0		24	0	0
81	48	1	3	2012	1	47	180	170	11	4	0	158	0	1	4	0	-9	9	100	998	30	46	2010	3	517.178	1	G	999	0	0	3378	1		155	35	142	12		3		F		2		0		31	0	3
82	116	2	3	2012	1	65	120	0	31	4	0	133	0	1	4	12	-32	35	732	998	49	46	2008	4	7.731	1	D	777	5	5	2932	1	2	149	100	130	11	9	3	2	F	L	1	1	340	270	35	0	2
82	116	2	4	2012	1	65	120	0	31	4	0	133	0	1	4	12	-32	35	732	998	49	46	2008	4	7.731	1	D	777	5	5	2932	1	2	149	100	130	11	9	3	2	F	L	1	1	340	270	72	0	2
82	141	2	3	2012	1	68	0	140	15	4	0	185	0	1	1	-10	-16	19	215	998	42	48	2011	3	326.476	4	G	777	1	1	3979	1		159	69	158	1		1		F		1		30		28	0	3
82	15	2	3	2012	1	69	100	330	13	4	0	116	0	1	3	5	-15	16	124	998	49	32	2004	3	34.669	2	E	777	1	1	2502	1		147	93	148	11		1		F		1		340		16	0	3
2	37K	1	3	2013	4	1	998	998	24	3	0	116	0	1	1	-15	-18	24	415	998	55	36	2008	4	65.395	4	K	777	3	2	2467	4	3	146	33	136	1	12	2	9	F	F	42	43	40	350	20	0	7
2	79F	1	3	2013	1	51	310	160	10	20	0	195	0	1	4	2	-9	9	123	998	6	441	2005	4	433.757	1	F	777	2	1		1		162	11	144	12		6		F		2		350		15	0	7
2	79F	1	4	2013	1	51	310	160	10	20	0	195	0	1	4	2	-9	9	123	998	6	441	2005	4	433.757	1	F	777	2	1		1		162	11	144	12		6		F		2		350		14	0	7
3	37H	1	3	2013	1	86	140	50	31	4		150	0	3	4	12	-32	34	774	998	49	40	2009	3	818.986	1	H	777	1	1	3263	1		158	144	144	11		2		F		2		340		18	0	7
6	124E	2	3	2013	2	87	998	998		20	0	212	7	9	0						6	441	2013	3	135.758	1	E		1	1		2	1	166	39	170	12	3	2	2	F	R	50	1	10	90	13	0
6	44F	2	3	2013	2	21	130	130		4	0	154	6	11	0						7	26	2012	3	99.161	1	F	5	1	1	3394	2	1	158			12	6	1	1	F	B	3	1	0	180	46	0	3
6	63E	2	2	2013	1	68	220	20		4	0	150		11	0						49	40	2010	2	69.416	4	E		1	1	3263	1		157			1				F		1		30		52	0	3
8	134F	3	3	2013	3	98	200	200	22	14	0	171	0	1	1	0	-18	18	354	998	22	403	2007	3	771.727	2	F	0	2	1		3	2	157	109	160	12	6	1	1	F	B	4	2	0	180	51	0	3
11	122K	2	3	2013	1	45	90	115	24	31	0	242	0	1	1	0	-16	16	665	998	20	481	2013	3	58.491	2	K	777				1		173	58	170	12		2		F		1		0		18	0	3
12	114H	2	3	2013	1	69	100	0	25	4	0	157	0	3	4	7	-19	20	463	998	20	2	2004	3	480.455	1	H				3389	1		157	89	150	11		2		F		1		340		14	0	3
12	3G	1	3	2013	1	88	90	170	17	4	0	126	0	1	1	-8	-21	22	223	998	20	22	2010	4	270.765	1	G		0	0	3216	1		149	96	144	1		1		F		2		20		20	0	3
12	3G	1	4	2013	1	88	90	170	17	4	0	126	0	1	1	-8	-21	22	223	998	20	22	2010	4	270.765	1	G		0	0	3216	1		149	96	144	1		1		F		2		20		24	0	0
41	137G	1	3	2013	1	24	90	90		4	0	175	6	11	0						19	18	2012	3	189.333	1	G	72	0	0	3858	1		157	95	152	12		2		F		2		0		51	0	2
41	88G	2	3	2013	1	69	300	170	27	4	0	123	0	1	1	4	-20	21	410	998	63	32	2005	4	342.995	1	G	72			2701	1		149	97	150	12		2		F		1		350		17	0	2
41	88G	2	4	2013	1	69	300	170	27	4	0	123	0	1	1	4	-20	21	410	998	63	32	2005	4	342.995	1	G	72			2701	1		149	97	150	12		2		F		1		350		18	0	2
45	88K	2	3	2013	1	86	320	230	30	14		218	0	3	1	20	-34	40	1238	998	49	401	2011	3	53.774	1	K		1	1		1		160	164	164	11		3		F		1		330		15	0	3
45	89K	2	4	2013	1	88	340	70	21	30	0	198	0	1	1	-11	-29	31	428	998	7	472	2007	6	53.774	4	K		1	1		1		160	168	168	1		1		F		1		20		16	0	0
45	89K	2	6	2013	1	88	340	70	21	30	0	198	0	1	1	-11	-29	31	428	998	7	472	2007	6	53.774	4	K		1	1		1		160	168	168	1		1		F		1		20		18	0	0
48	129D	1	3	2013	1	68	90	230	11	14	0	189	0	3	4	-2	-12	12	106	998	2	405	2012	4	288.493	1	D	16	0	0		1		154		166	12				F		2		10		31	0	0
48	129D	1	4	2013	1	68	90	230	11	14	0	189	0	3	4	-2	-12	12	106	998	2	405	2012	4	288.493	1	D	16	0	0		1		154		166	12				F		2		10		31	0	0
48	129D	2	3	2013	1	69	230	90	19	4	0	124	0	3	4	9	-16	18	289	998	20	16	2005	3	288.493	1	D	16	1	1	2676	1		146	74	150	11		1		F		1		330		20	0	0
48	130D	2	3	2013	1	69	210	90	13	4	0	187	0	3	4	3	-9	9	159	998	19	21	2005	5	288.493	1	D	40	1	1	3960	1		158	56	160	11		1		F		1		340		15	0	0
48	130D	2	5	2013	1	69	210	90	13	4	0	187	0	3	4	3	-9	9	159	998	19	21	2005	5	288.493	1	D	40	1	1	3960	1		158	56	160	11		1		F		1		340		13	0	0
48	137G	1	5	2013	1	86	0	280	15	14	0	192	0	1	1	7	-18	19	208	998	63	402	2004	5	2563.86	4	G	56	1	1		1	2	158	95	162	11	9	1	2	F	L	2	2	340	270	15	0	0
48	49D	2	3	2013	1	69	290	180	18	14	0	205	0	1	1	4	-12	13	298	998	20	403	2007	3	198.463	4	D		1	1		1		158	90	158	11		1		F		1		340		43	0	0
49	29E	2	3	2013	1	69	40	270	27	20	0	212	0	1	4	10	-28	29	688	998	37	441	2011	4	154.384	4	E	777	1	1		1		173	70	185	11		2		F		1		340		17	0	2
49	29E	2	4	2013	1	69	40	270	27	20	0	212	0	1	4	10	-28	29	688	998	37	441	2011	4	154.384	4	E	777	1	1		1		173	70	185	11		2		F		1		340		17	0	3
49	98F	1	3	2013	1	20	90	90	14	4	0	120	0	3	4	0	-18	18	113	998	7	20	2004	3	326.308	4	F	777	1	1	2584	1		147	146	146	12		1		F		2		0		16	0	3
72	128F	1	3	2013	1	6	998	998	28	4	0	124	0	1	1	0	-28	28	459	998	20	22	2009	5	96.378	1	F	777	1	1	3216	1		149	122	140	12		2		F		54		0		16	0	3
72	128F	1	5	2013	1	6	998	998	28	4	0	124	0	1	1	0	-28	28	459	998	20	22	2009	5	96.378	1	F	777	1	1	3216	1		149	122	140	12		2		F		54		0		13	0	3
73	100C	2	3	2013	1	69	260	130	20	4	0	128	0	3	4	7	-20	22	306	998	20	28	2012	4	46.553	1	C	777	1	1	2721	1		151		158	11				F		1		340		18	0	7
73	100C	2	4	2013	1	69	260	130	20	4	0	128	0	3	4	7	-20	22	306	998	20	28	2012	4	46.553	1	C	777	1	1	2721	1		151		158	11				F		1		340		19	0	7
73	3F	2	3	2013	2	25	0	0	16	14	0	202	0	3	4	0	-17	17	218	998	12	401	2005	3	695.249	1	F	777	1	1		2	1	155	126	168	12	6	1	1	F	B	1	3	0	180	48	0	2
78	114D	2	3	2013	1	51	270	90	14	4	0	149	0	3	4	0	-19	19	165	998	34	34	2006	5	55.496	1	D	32	0	0	3285	1		151	45	170	12		1		F		1		0		16	0	7
78	114D	2	5	2013	1	51	270	90	14	4	0	149	0	3	4	0	-19	19	165	998	34	34	2006	5	55.496	1	D	32	0	0	3285	1		151	45	170	12		1		F		1		0		16	0	7
79	33E	1	3	2013	1	68	270	60		4	0	127		11	0						37	31	2012	3	35.675	1	E	777	1	1	2705	1		151	73	160	1				F		2		20		47	0	0
79	74J	2	3	2013	1	86	90	10	25	14	0	166	0	3	4	17	-30	34	581	998	55	401	2006	3	5.452	1	J	777	7	9		1	2	154	103	160	11	9	2	1	F	L	1	1	330	260	53	0	0
81	154E	1	3	2013	1	1	998	998	18	20	0	207	0	1	4	0	-18	18	314	998	49	442	2013	3	119.841	4	E		1	1		1		172	47	174	12		1		F		52		0		25	0	3
16F	76	2	3	2014	83	1	0	90	18	4	0	116	0	3	4	-4	-24	24	188	998	7	20	2000	3	139.99	1	F	72			2515	1			136	136	12		2		F		1		10		29		7
16G	48	3	3	2014	98	2	250	280	26	4	0	155	0	1	1	-3	-17	17	521	998	49	40	2011	5	4155.47	2	G	0	0	0	3263	2			137	166	12		2		F		1		10		45	0	3
24F	3	2	3	2014	69	1	20	230		20	0	175		11	0						7	442	2001	3	107.586	1	F	777				1					12		5		F		1		350		59		7
27E	5	2	4	2014	69	1	230	110	14	20	0	206	0	3	4	3	-15	15	189	998	37	441	2010	4	494.192	2	E	64	1	1		1			111	154	12		1		F		1		350		16	0	3
39F	13	2	3	2014	24	1	180	180	16	4	0	121	0	3	4	0	-16	16	146	998	20	16	2003	4	427.246	1	F	777			2676	1			102	144	12		2		F		1		0		16		0
40F	76	1	3	2014	7	1	998	998	12	14		218	0	1	4	4	-11	12	137	998	12	401	2006	3	150.758	4	F	72	1	1		1			38	164	11		4		F		60		340		19	0	7
54J	4	2	3	2014	86	1	235	145	22	1		153	0	3	4	9	-24	25	432	998	6	43	2004	4	41.974	1	J	777			3362	1				152	11				F		1		340		17		0
58K	49	1	4	2014	1	1	998	998		4	0	186	7	9	0						14	6	2004	4	14.171	1	K	777			4038	1			34	167	12				F		51		0		24		0
61B	75	2	3	2014	65	1	80	330		31	68	237	7	4	0						7	482	2002	6	69.795	2	B	105				1			136	190	12		3		F		1		350		26		0
81F	81	2	3	2014	68	1	0	140		4	0	104	7	4	0						55	36	2004	4	143.112	4	F				2290	1	3		30	138	1	0	5		F	R	1	1	40	998	19		2
91F	13	1	3	2014	13	1	998	998	13	6	0	150	7	9	0						20	37	2006	5	231.188	1	F	777	1	1	3459	1			138	151	12		1		F		76		0		17	0	0
104E	81	1	3	2014	24	1	170	190	17	20	0	209	0	1	1	0	-19	19	312	998	7	442	2013	5	121.704		E		1	1		1	3		46	156	12	9	2	1	F	L	2		0	270	57	0	2
106H	76	1	3	2014	20	1	270	270		14	0	150	3	11	0						53	402	2000	3	522.878	1	H	80				1			150	150	12		2		F		2		0		15		7
108F	78	2	3	2014	79	1	120	180		15	0	233	7	11	0						7	422	2008	3	441.288	1	F	72	1	1		1				174	12		2		F		1		10		14	0	7
4F	78	1	3	2014	20	1	270	270		14	0	128	7	10	0						49	404	2005	3	152.753	1	F	0	2	2	2679	1	2			144	12	6	2	2	F	B	3	2	0	180	17	0	7
9F	8	2	3	2014	69	1	355	215	32	4	0	151	0	3	1	6	-33	33	738	998	37	32	2001	3	294.518	4	F	64			3329	1			156	156	12		2		F		1		350		19		0
10H	82	2	2	2014	93	1	0	270	12	5	0	131	2	4	0						49	46	2007	2	425.871	4	H	777	0	0	2932	1			46	142	1		6		F		1		20		30	0	0
16G	43	1	3	2014	83	1	240	350	12	4	0	180	0	3	1	-7	-12	14	128	998	7	24	2011	3	1528.05	1	G	72	1	1	3961	1			46	162	1		1		F		2		30		21	0	3
16G	48	3	5	2014	98	2	250	280	26	4	0	155	0	1	1	-3	-17	17	521	998	49	40	2011	5	4155.47	2	G	0	0	0	3263	2			137	166	12		2		F		1		10		65	0	3
27E	5	2	3	2014	69	1	230	110	14	20	0	206	0	3	4	3	-15	15	189	998	37	441	2010	4	494.192	2	E	64	1	1		1			111	154	12		1		F		1		350		16	0	3
32F	2	1	3	2014	1	1	998	998	17	5	0	156	2	9	0						35	51	2010	3	913.276	1	F	777	3	3		1	2		125	156	12	12	1	1	F	F	44	41	0	0	14	0	7
39F	13	2	4	2014	24	1	180	180	16	4	0	121	0	3	4	0	-16	16	146	998	20	16	2003	4	427.246	1	F	777			2676	1			102	144	12		2		F		1		0		16		0
39K	4	2	3	2014	83	1	260	350	29	4	0	157	0	1	1	-12	-21	25	821	998	34	34	2003	3	11.64	1	K	777			3461	1	2		132	154	1	3	2	1	F	R	1	1	30	90	14		3
44E	81	2	3	2014	69	1	315	180	25	4		149	0	3	4	5	-28	28	445	998	20	37	2006	3	471.782	3	E	777	1	1	3459	1					12		2		F		1		350		26	0	2
49J	4	3	3	2014	98	2	90	310	17	14	0	155	0	1	1	5	-15	16	336	998	37	402	2014	3	19.533	1	J	777	3	3		2			66	162	11		1		F		2		340		56	0	3
50K	9	1	3	2014	68	1	345	140	13	15	0	253	0	1	4	-4	-22	22	188	998	19	421	2007	3	45.244	2	K	777	0	0		1			135	170	12		1		F		2		10		20	0	7
53C	48	2	3	2014	69	1	50	270	17	4	0	129	0	1	4	4	-21	22	180	998	35	43	2014	3	286.067	2	C	48	1	1	2832	1			34	152	12		6		F		1		350		34	0	3
54J	4	2	4	2014	86	1	235	145	22	1		153	0	3	4	9	-24	25	432	998	6	43	2004	4	41.974	1	J	777			3362	1				152	11				F		1		340		17		0
58K	49	1	3	2014	1	1	998	998		4	0	186	7	9	0						14	6	2004	4	14.171	1	K	777			4038	1			34	167	12				F		51		0		26		0
62K	49	2	3	2014	88	1	180	280	25	4	0	153	0	3	4	-16	-28	32	618	998	20	2	2002	3	13.568	4	K	777			3389	1			150	150	1		2		F		1		30		17		3
64G	79	2	5	2014	69	1	30	270	22	4	0	121	0	3	4	8	-23	24	350	998	55	35	2002	5	166.444	1	G	777			2635	1	2		160	160	11	9	1	1	F	L	1	1	340	270	21		0
77E	76	1	4	2014	73	1	160	180	20	4	0	140	2	4	0						35	43	2012	4	106.398	1	E	97	0	0	2875	1			26	146	12		3		F		2		10		20	0	7
77H	43	2	3	2014	86	1	85	0	13	4	0	151	0	1	1	8	-14	17	150	998	22	22	2007	3	6084.81	1	H	72	0	0	3305	1	2		56	148	11	9	1	1	F	L	1	1	330	270	31	0	0
81B	75	2	3	2014	65	1	290	180	45	14	0	149	0	1	1	27	-47	54	2044	998	48	401	2008	3	46.936	4	B	40	2	1		1			152	152	11		3		F		1		330		60	0	3
81F	81	2	4	2014	68	1	0	140		4	0	104	7	4	0						55	36	2004	4	143.112	4	F				2290	1	3		30	138	1	0	5		F	R	1	1	40	998	39		2
91F	13	1	5	2014	13	1	998	998	13	6	0	150	7	9	0						20	37	2006	5	231.188	1	F	777	1	1	3459	1			138	151	12		1		F		76		0		17	0	3
93K	41	1	3	2014	86	1	90	0	21	4	0	157	0	1	4	11	-30	32	381	998	35	39	2005	3	28.616	1	K	777	2	2	3321	1	4		150	150	11	6	2		F	B	2	3	340	180	19	0	2
97E	8	2	3	2014	65	1	225	115	12	5	0	199	0	1	1	0	-22	22	138	998	12	24	2013	3	397.385	1	E		1	1		1	2		54	162	12	6	1	1	F	R	1	54	0	180	13	0
104C	74	2	3	2014	69	1	140	0	25	4	0	225	0	1	1	7	-39	40	630	998	42	43	2013	3	10.954	1	C	777	3	3	4861	1			94	158	12		3		F		1		350		35	0	0
104D	3	2	3	2014	68	1	90	230		3	0	132	7	11	0						49	50	2006	3	11.307	1	D	777	4	4	2905	1					1				F		1		20		64	0	7
104E	81	1	4	2014	24	1	170	190	17	20	0	209	0	1	1	0	-19	19	312	998	7	442	2013	5	121.704		E		1	1		1	3		46	156	12	9	2	1	F	L	2		0	270	48	0	2
109F	43	1	3	2014	86	1	0	270	27	4	0	154	0	1	1	10	-17	20	654	998	52	34	2010	3	808.989	1	F	24	1	1	3395	1	2		52	146	11	9	2	1	F	L	2	2	330	260	15	0	3
115G	3	2	2	2014	69	1	200	30	12	21	0	255	0	3	4	2	-12	12	163	998	12	461	2012	2	64.209	1	G	777	0	0		1			15	180	12		3		F		1		350		55	0	7
141K	5	1	3	2014	98	2	998	998	31	4	0	120	0	1	4	11	-29	31	462	998	37	31	2009	3	14.104	4	K		1	1	2747	2	1		73	145	11	0	2	3	F	F	58	63	340	998	85	0	3
148E	5	1	3	2014	20	1	60	60		4	0	159	6	11	0						32	42	2013	3	295.459	1	E	32	0	0	3605	1					12				F		2		0		22	0	3
[truncated: 34 more columns]
