# Supplementary material for: Injury severity data for front and second row passengers in frontal crashes
Source: Data Brief. 2016 Mar 17;7:839–43. doi: 10.1016/j.dib.2016.03.046 (PMC4816857; doi:10.1016/j.dib.2016.03.046)
Supplement: Supplementary file 4 — Supplementary material [file mmc4.zip]

Archive with 3 entries (3 files):
- coi_disclosure_tavakoli.pdf
- coi_disclosure_gawarecki.pdf
- coi_disclosure_tatkinson.pdf
